# Supplementary material for: Capecitabine from X-ray powder synchrotron data
Source: Acta Crystallogr Sect E Struct Rep Online. 2009 May 20;65(Pt 6):o1325–6. doi: 10.1107/S1600536809017905 (PMC2969674; doi:10.1107/S1600536809017905)
Supplement: Supplementary file 1 [file e-65-o1325-sup1.cif]

##############################################################################
###                                                                        ###
###        Electronic paper (Acta Crystallographica Section E)             ###
###                                                                        ###
##############################################################################
#                                                                            #
# This CIF contains the data in a paper accepted for publication in Acta     #
# Crystallographica Section E. It conforms to the requirements of Notes      #
# for Authors for Section E, and has been peer reviewed under the auspices   #
# of the IUCr Commission on Journals.                                        #
#                                                                            #
# Full details of the Crystallographic Information File format               #
# are given in the paper "The Crystallographic Information File (CIF):       #
# a New Standard Archive File for Crystallography" by S. R. Hall, F. H.      #
# Allen and I. D. Brown [Acta Cryst. (1991), A47, 655-685].                  #
#                                                                            #
# The current version of the core CIF dictionary is obtainable from          #
# ftp://ftp.iucr.org/pub/cif_core.dic. The current version number is 2.4.    #
#                                                                            #
# Software is freely available for graphical display of the structure(s) in  #
# this CIF.  For information consult the CIF home page http://www.iucr.org/  #
# cif/home.html                                                              #
#                                                                            #
# This file may be used for bona fide research purposes within the           #
# scientific community so long as proper attribution is given to the journal # 
# article from which it was obtained.                                        #
#                                                                            #
##############################################################################
                                             
data_global
_journal_data_validation_number     ?
_journal_date_recd_electronic     2009-04-03
_journal_date_accepted     2009-05-12
_journal_name_full     'Acta Crystallographica, Section E'
_journal_year     2009
_journal_volume     65
_journal_issue      6
_journal_page_first     o1325
_journal_page_last     o1326
_journal_paper_category     QO
_journal_coeditor_code     CV2544
_publ_contact_author_name     'Jan Rohlicek'
_publ_contact_author_address
;
Department of Solid State Chemistry
ICT Prague
Technicka 5
Prague
Czech Republic
;
_publ_contact_author_email     rohlicej@vscht.cz
_publ_contact_author_fax      420220444141
_publ_contact_author_phone      420220444141
_publ_section_title
;
Capecitabine from X-ray powder synchrotron data
;
loop_
    _publ_author_name
    _publ_author_address
    'Rohlicek, Jan'
;
Department of Solid State Chemistry
ICT Prague
Technicka 5
Prague
Czech Republic
;
    'Husak, Michal'
;
Department of Solid State Chemistry
ICT Prague
Technicka 5
Prague
Czech Republic
;
    'Gavenda, Ales'
;
IVAX Pharmaceuticals s.r.o., R&D
Opava
Czech Republic
;
    'Jegorov, Alexandr'
;
Pharmaceuticals Research and Development
Branisovska 31
Ceske Budejovice
Czech Republic
;
    'Kratochvil, Bohumil'
;
Department of Solid State Chemistry
ICT Prague
Technicka 5
Prague
Czech Republic
;
    'Fitch, Andy'
;
ID31 Beamline, ESRF
6 rue Jules Horowitz
BP 220, F-38043 Grenoble Cedex
France
;
_publ_section_synopsis
;
The crystal structure of
5-deoxy-5-fluoro-<i>N</i>-[(pentyloxy)carbonyl]cytidine, C~15~H~22~FN~3~O~6~,
called capecitabine, was determined from high-resolution X-ray powder
diffraction data using a parallel tempering algorithm. The capecitabine
molecule is found to be considerably elongated in the <i>c</i> direction.
Molecules in the crystal structure are connected together by hydrogen bonds
and by short intramolecular interactions.
;
data_I
_pd_block_diffractogram_id     ?
_chemical_name_systematic
;
5-deoxy-5-fluoro-<i>N</i>-(pentyloxycarbonyl)cytidine
;
_chemical_name_common     capecitabine
_chemical_formula_moiety     'C15 H22 F N3 O6'
_chemical_formula_sum     'C15 H22 F N3 O6'
_chemical_formula_structural     ?
_chemical_formula_analytical     ?
_chemical_formula_iupac     'C15 H22 F N3 O6'
_chemical_formula_weight     359.35
_chemical_melting_point     ?
_space_group_crystal_system     orthorhombic
_space_group_name_H-M_alt     'P 21 21 21'
_space_group_name_Hall     'P 2ac 2ab'
loop_
    _symmetry_equiv_pos_site_id
    _symmetry_equiv_pos_as_xyz
    1 +x,+y,+z
    2 +x+1/2,-y+1/2,-z
    3 -x,+y+1/2,-z+1/2
    4 -x+1/2,-y,+z+1/2
_cell_length_a     5.20527(2)
_cell_length_b     9.52235(4)
_cell_length_c     34.77985(13)
_cell_angle_alpha     90.0
_cell_angle_beta     90.0
_cell_angle_gamma     90.0
_cell_volume     1723.913(12)
_cell_formula_units_Z     4
_cell_measurement_temperature     293
_cell_measurement_pressure     101
_cell_special_details
; ?
;
_exptl_crystal_density_diffrn     1.385
_exptl_crystal_F_000     760
_pd_char_colour     white
_pd_char_particle_morphology     'no specific habit'
_exptl_absorpt_coefficient_mu     0.145
_exptl_absorpt_correction_type     none
_exptl_absorpt_process_details     ?
_exptl_absorpt_correction_T_min     ?
_exptl_absorpt_correction_T_max     ?
_exptl_special_details
;
;
_diffrn_ambient_temperature     293
_diffrn_radiation_type     synchrotron
_diffrn_radiation_wavelength     0.79483(4)
_diffrn_radiation_monochromator     Si(111)
_diffrn_measurement_device_type     'ID31 ESRF Grenoble'
_pd_instr_dist_src/spec     ?
_pd_instr_dist_spec/detc     ?
_pd_instr_location
;
ID31 ESRF Grenoble
;
loop_
    _refln_index_h
    _refln_index_k
    _refln_index_l
    0 0 2
    0 1 1
    0 0 4
    0 1 2
    0 1 3
    0 1 4
    0 0 6
    0 1 5
    1 0 1
    1 0 2
    0 1 6
    0 2 0
    1 0 3
    0 2 1
    0 2 2
    1 1 0
    1 0 4
    1 1 1
    1 1 2
    0 2 3
    0 1 7
    0 0 8
    1 1 3
    1 0 5
    0 2 4
    1 1 4
    1 0 6
    0 2 5
    0 1 8
    1 1 5
    0 2 6
    1 0 7
    1 1 6
    0 1 9
    0 0 10
    1 2 0
    1 2 1
    1 0 8
    0 2 7
    1 1 7
    1 2 2
    1 2 3
    0 1 10
    1 2 4
    0 3 1
    0 3 2
    0 2 8
    1 0 9
    1 1 8
    1 2 5
    0 3 3
    1 2 6
    0 3 4
    0 1 11
    0 2 9
    1 1 9
    1 0 10
    0 3 5
    1 2 7
    0 0 12
    1 1 10
    0 3 6
    0 2 10
    0 1 12
    1 0 11
    1 2 8
    1 3 0
    1 3 1
    1 3 2
    0 3 7
    1 3 3
    2 0 0
    1 1 11
    2 0 1
    2 0 2
    0 2 11
    1 2 9
    1 3 4
    2 0 3
    1 0 12
    0 3 8
    2 0 4
    0 1 13
    2 1 0
    2 1 1
    1 3 5
    2 1 2
    2 0 5
    0 0 14
    2 1 3
    1 1 12
    1 2 10
    1 3 6
    0 3 9
    0 2 12
    2 1 4
    0 4 0
    0 4 1
    2 0 6
    2 1 5
    0 4 2
    1 0 13
    0 1 14
    0 4 3
    1 3 7
    1 2 11
    2 0 7
    2 1 6
    0 4 4
    0 3 10
    1 1 13
    0 2 13
    1 3 8
    2 1 7
    2 0 8
    2 2 0
    2 2 1
    0 4 5
    1 0 14
    2 2 3
    2 2 2
    1 2 12
    0 1 15
    0 3 11
    2 2 4
    0 4 6
    2 1 8
    1 3 9
    2 0 9
    1 1 14
    0 2 14
    2 2 5
    1 4 0
    1 4 1
    0 0 16
    1 4 2
    0 4 7
    2 0 10
    2 1 9
    1 2 13
    1 4 3
    2 2 6
    0 3 12
    1 0 15
    1 3 10
    1 4 4
    0 1 16
    0 4 8
    2 2 7
    1 1 15
    1 4 5
    0 2 15
    2 1 10
    1 3 11
    2 0 11
    2 2 8
    1 2 14
    1 4 6
    1 0 16
    0 4 9
    0 3 13
    2 1 11
    2 3 0
    2 3 1
    2 2 9
    1 4 7
    1 1 16
    0 1 17
    2 3 2
    2 0 12
    1 3 12
    0 4 10
    2 3 3
    0 2 16
    0 5 1
    2 3 4
    2 1 12
    0 3 14
    1 4 8
    1 2 15
    0 5 2
    2 2 10
    1 0 17
    0 5 3
    2 3 5
    0 0 18
    2 0 13
    1 3 13
    0 4 11
    2 3 6
    0 5 4
    1 4 9
    1 1 17
    0 1 18
    0 5 5
    2 2 11
    2 1 13
    2 3 7
    0 2 17
    0 3 15
    1 2 16
    0 4 12
    1 4 10
    2 0 14
    1 3 14
    1 0 18
    0 5 6
    2 3 8
    2 2 12
    1 5 0
    1 5 1
    2 1 14
    0 1 19
    1 1 18
    1 5 2
    0 5 7
    1 4 11
    2 3 9
    1 5 3
    0 4 13
    0 3 16
    0 2 18
    2 2 13
    1 5 4
    1 2 17
    3 0 1
    2 0 15
    1 3 15
    0 5 8
    3 0 2
    2 3 10
    3 0 3
    1 5 5
    1 0 19
    2 4 0
    3 1 0
    2 4 1
    0 0 20
    3 1 1
    2 1 15
    3 0 4
    1 4 12
    2 4 2
    3 1 2
    1 5 6
    0 5 9
    2 4 3
    3 1 3
    0 3 17
    0 4 14
    3 0 5
    1 1 19
    2 2 14
    2 3 11
    0 1 20
    0 2 19
    1 2 18
    2 4 4
    3 1 4
    2 4 5
    2 0 16
    1 5 7
    1 3 16
    3 0 6
    3 1 5
    3 0 7
    0 5 10
    1 4 13
    2 4 6
    2 1 16
    1 5 8
    3 1 6
    2 3 12
    1 0 20
    0 4 15
    3 0 8
    2 2 15
    2 4 7
    2 0 17
    0 3 18
    0 5 11
    3 2 0
    3 1 7
    3 2 3
    3 2 1
    1 1 20
    1 2 19
    1 5 9
    3 2 2
    3 1 8
    0 2 20
    1 3 17
    0 6 0
    1 4 14
    0 1 21
    3 2 4
    0 6 1
    2 4 8
    3 0 9
    0 6 2
    2 3 13
    0 6 3
    3 2 5
    2 1 17
    3 1 9
    0 4 16
    0 5 12
    0 6 4
    1 5 10
    2 2 16
    2 4 9
    3 2 6
    3 0 10
    2 0 18
    1 0 21
    1 3 18
    0 3 19
    1 4 15
    2 4 10
    0 0 22
    2 3 14
    3 2 7
    3 1 10
    0 6 5
    2 1 18
    1 2 20
    1 1 21
    1 5 11
    0 5 13
    0 2 21
    3 0 11
    0 1 22
    0 6 6
    3 2 8
    0 4 17
    2 2 17
    2 4 11
    1 4 16
    2 3 15
    1 6 0
    1 6 1
    3 1 11
    1 6 2
    0 6 7
    2 0 19
    2 5 0
    2 5 1
    3 3 0
    1 5 12
    3 3 1
    2 5 2
    1 6 3
    1 3 19
    3 3 2
    3 0 12
    3 2 9
    0 3 20
    1 0 22
    0 5 14
    2 5 3
    3 3 3
    1 6 4
    2 1 19
    0 6 8
    3 2 10
    2 4 12
    2 5 4
    3 3 4
    1 2 21
    3 1 12
    1 6 5
    1 1 22
    2 3 16
    2 5 5
    0 2 22
    0 4 18
    2 2 18
    3 3 5
    1 4 17
    1 5 13
    3 0 13
    0 1 23
    1 6 6
    0 6 9
    3 2 11
    2 5 6
    3 3 6
    2 0 20
    0 5 15
    2 4 13
    3 3 7
    3 1 13
    1 6 7
    1 3 20
    3 0 14
    0 3 21
    2 5 7
    0 6 10
    2 1 20
    2 2 19
    1 0 23
    1 5 14
    2 5 8
    3 3 8
    2 3 17
    3 2 12
    3 1 14
    1 6 8
    1 2 22
    1 4 18
    0 4 19
    0 0 24
    1 1 23
    2 4 14
    0 5 16
    0 2 23
    0 6 11
    3 3 9
    2 5 9
    3 0 15
    1 6 9
    0 1 24
    2 0 21
    1 5 15
    3 2 13
    1 3 21
    3 1 15
    1 0 24
    2 2 20
    3 3 10
    2 1 21
    2 5 10
    2 3 18
    0 3 22
    0 6 12
    1 6 10
    2 4 15
    1 4 19
    0 5 17
    0 4 20
    1 1 24
    3 4 0
    3 0 16
    3 4 1
    1 2 23
    3 4 2
    3 2 14
    3 4 4
    3 3 11
    2 5 11
    0 7 1
    3 4 3
    1 5 16
    1 6 11
    0 7 2
    3 1 16
    2 4 16
    0 1 25
    0 2 24
    0 6 13
    3 4 5
    2 0 22
    0 7 3
    3 3 12
    0 7 4
    1 3 22
    2 3 19
    3 4 6
    2 2 21
    2 1 22
    2 5 12
    3 0 17
    0 7 5
    0 5 18
    1 4 20
    0 3 23
    3 2 15
    1 6 12
    2 6 0
    1 0 25
    2 6 1
    2 6 2
    0 4 21
    3 4 7
    0 6 14
    1 5 17
    2 6 3
    0 7 6
    3 3 13
    2 4 17
    1 1 25
    1 2 24
    2 6 4
    0 0 26
    0 2 25
    3 4 8
    2 5 13
    2 6 5
    0 1 26
_pd_meas_2theta_fixed     ?
_pd_meas_2theta_range_min     1.002
_pd_meas_2theta_range_max     34.998001
_pd_meas_2theta_range_inc     0.003
_pd_meas_number_of_points     11333
_pd_meas_scan_method     step
_pd_meas_special_details
;  ?
;
_refine_special_details
;
;
_reflns_number_total     499
_refine_ls_matrix_type     full
_refine_ls_goodness_of_fit_all     2.11
_refine_ls_restrained_S_all     ?
_refine_ls_number_reflns     499
_refine_ls_number_parameters     91
_refine_ls_number_restraints     77
_refine_ls_number_constraints     6
_refine_ls_hydrogen_treatment     noref
_refine_ls_weighting_scheme     'sigma'
_refine_ls_weighting_details     'w = 1/\s(Y~obs~)^2^'
_refine_ls_shift/su_max     0.05
_refine_ls_shift/su_mean     0.01
_refine_diff_density_max     0.301
_refine_diff_density_min     -0.256
_refine_ls_extinction_method     ?
_refine_ls_extinction_coef     ?
loop_
    _atom_type_symbol
    _atom_type_scat_dispersion_real
    _atom_type_scat_dispersion_imag
    _atom_type_scat_source
    C 0.000 0.000 International_Tables_Vol_C
    O 0.000 0.000 International_Tables_Vol_C
    N 0.000 0.000 International_Tables_Vol_C
    F 0.000 0.000 International_Tables_Vol_C
    H 0.000 0.000 International_Tables_Vol_C
_computing_data_collection     'ESRF SPEC package'
_computing_cell_refinement     'GSAS (Larson & Von Dreele, 1994)'
_computing_data_reduction
            'CRYSFIRE2004 (Shirley, 2000) and MOPAC (Dewar <i>et al.</i>, 1985)'
_computing_structure_solution     'FOX (Favre-Nicolin & \<Cern\'y, 2002)'
_computing_structure_refinement     'GSAS (Larson & Von Dreele, 1994)'
_computing_molecular_graphics
;
Mercury (Macrae <i>et al.</i>,  2006) and PLATON (Spek, 2009)
;
_computing_publication_material
;
enCIFer (Allen <i>et al.</i>, 2004)
;
_pd_calibration_special_details
; ?
;
_pd_prep_cool_rate     ?
_pd_prep_pressure     101
_pd_prep_temperature     293
_pd_proc_2theta_range_min     1.000229
_pd_proc_2theta_range_max     34.996231
_pd_proc_2theta_range_inc     0.003
_pd_proc_info_data_reduction     ?
_pd_proc_info_excluded_regions     'no'
_pd_proc_ls_background_function     'Shifted Chebyschev'
_pd_proc_ls_pref_orient_corr
;
March--Dollase (Dollase, 1986); direction of preferred orientation
001, texture parameter r = 1.03(1)
;
_pd_proc_ls_prof_R_factor     0.0550
_pd_proc_ls_prof_wR_factor     0.0743
_pd_proc_ls_prof_wR_expected     0.0362
_pd_proc_ls_profile_function
;
Pseudo-Voigt profile coefficients
as parameterized in Thompson <i>et al.</i> (1987),
asymmetry correction
according to Finger <i>et al.</i> (1994)
;
_pd_proc_ls_special_details
; ?
;
_pd_proc_wavelength     0.79483(4)
_pd_spec_mount_mode     transmission
_pd_spec_mounting
;
1.0 mm borosilicate glass capillary
;
_pd_spec_shape     cylinder
_pd_spec_size_axial     40
_pd_spec_size_equat     1
_pd_spec_size_thick     1
loop_
    _atom_site_type_symbol
    _atom_site_label
    _atom_site_fract_x
    _atom_site_fract_y
    _atom_site_fract_z
    _atom_site_U_iso_or_equiv
    _atom_site_thermal_displace_type
    _atom_site_occupancy
    C C1 -0.0205(8) 0.8964(3)   0.86415(10) 0.087(5) Uiso 1.0
    C C2 0.0063(7) 0.7423(4) 0.87424(8) 0.048(5) Uiso 1.0
    C C3 0.0924(6) 0.6753(3)   0.83655(8) 0.049(4) Uiso 1.0
    C C4 -0.0166(5) 0.7766(2)   0.80775(7) 0.081(5) Uiso 1.0
    O O5 -0.0717(9) 0.9090(3)   0.82416(10) 0.093(3)   Uiso 1.0
    C C6 0.2118(13) 0.9888(6) 0.87530(18) 0.079(4) Uiso 1.0
    O O7 -0.2355(9) 0.6775(5) 0.88107(14) 0.088(3)   Uiso 1.0
    O O8 0.0594(11) 0.5279(3)   0.83793(13) 0.109(3)   Uiso 1.0
    N N9 0.1175(4) 0.79531(18) 0.77283(7) 0.036(4) Uiso 1.0
    C C10 0.0276(4) 0.73076(17) 0.73805(7) 0.030(4) Uiso 1.0
    C C11 0.3307(5) 0.87392(18) 0.77201(7) 0.023(4) Uiso 1.0
    C C12 0.4772(3)   0.90315(14) 0.73950(6) 0.031(4) Uiso 1.0
    C C13 0.3691(3)   0.83732(13) 0.70512(6) 0.010(4) Uiso 1.0
    N N14 0.1675(4) 0.75150(16) 0.70410(6) 0.028(4) Uiso 1.0
    O O15 -0.1690(5) 0.6596(2)   0.73930(11) 0.046(3)   Uiso 1.0
    F F16 0.6861(5) 0.98180(17) 0.74183(10) 0.072(2)   Uiso 1.0
    N N17 0.4922(3)   0.86898(14) 0.67035(6) 0.030(3)   Uiso 1.0
    C C18 0.4009(4)   0.8094(2)   0.63692(7) 0.063(5) Uiso 1.0
    O O19 0.2448(4) 0.7158(3)   0.63482(12) 0.108(3)   Uiso 1.0
    O O20 0.5359(5) 0.8859(3)   0.60977(10) 0.087(4) Uiso 1.0
    C C21 0.491(4) 0.8346(15) 0.57240(14) 0.146(6) Uiso 0.53(5)
    C C22 0.524(3)   0.957(2)   0.5449(2)   0.169(8) Uiso 0.53(5)
    C C23 0.801(3)   0.9940(19) 0.5361(5) 0.174(9) Uiso 0.53(5)
    C C24 0.817(4) 1.1183(13) 0.5087(4) 0.174(10) Uiso 0.53(5)
    C C25 0.700(5) 1.082(2)   0.4695(5) 0.143(9) Uiso 0.53(5)
    C C21a 0.518(5) 0.8251(19) 0.57299(18) 0.146(6) Uiso 0.47(5)
    C C22a 0.680(3)   0.9142(19) 0.54603(17) 0.169(8) Uiso 0.47(5)
    C C23a 0.560(3)   0.939(2)   0.5068(4) 0.174(9) Uiso 0.47(5)
    C C24a 0.764(5) 0.9452(15) 0.4756(2)   0.174(10) Uiso 0.47(5)
    C C25a 0.925(4) 1.079(2)   0.4786(7) 0.143(9) Uiso 0.47(5)
    H H251 0.7123 1.1617 0.453 0.25 Uiso 0.53(5)
    H H252 0.5245 1.0576 0.4727 0.25 Uiso 0.53(5)
    H H253 0.7906 1.0057 0.4585 0.25 Uiso 0.53(5)
    H H241 0.7261 1.1953 0.5195 0.25 Uiso 0.53(5)
    H H242 0.9921 1.1435 0.5053 0.25 Uiso 0.53(5)
    H H231 0.8866 1.0173 0.5594 0.25 Uiso 0.53(5)
    H H232 0.8831 0.9152 0.5246 0.25 Uiso 0.53(5)
    H H221 0.4433 1.0371 0.5559 0.25 Uiso 0.53(5)
    H H222 0.4406 0.9338 0.5214 0.25 Uiso 0.53(5)
    H H211 0.3216 0.7981 0.5706 0.25 Uiso 0.53(5)
    H H212 0.6111 0.7627 0.5664 0.25 Uiso 0.53(5)
    H H61 0.1794 1.0833 0.868 0.1 Uiso 1.0
    H H62 0.2378 0.9842 0.9023 0.1 Uiso 1.0
    H H63 0.361 0.9557 0.8624 0.1 Uiso 1.0
    H H21 0.1249 0.7267 0.8946 0.075 Uiso 1.0
    H H31 0.273 0.6894 0.8356 0.075 Uiso 1.0
    H H11 -0.166 0.9315 0.8775 0.12 Uiso 1.0
    H H41 -0.1786 0.7386 0.8007 0.12 Uiso 1.0
    H H111 0.3869 0.9132 0.7957 0.03 Uiso 1.0
    H H171 0.6224 0.9246 0.6699 0.04 Uiso 1.0
    H H82 -0.0753 0.5066 0.8272 0.1 Uiso 1.0
    H H72 -0.216 0.592 0.883 0.12 Uiso 1.0
    H H2511 1.0505 1.0802 0.4588 0.25 Uiso 0.47(5)
    H H2512 1.008 1.082 0.5029 0.25 Uiso 0.47(5)
    H H2513 0.8164 1.1589 0.476 0.25 Uiso 0.47(5)
    H H2411 0.874 0.8661 0.478 0.25 Uiso 0.47(5)
    H H2412 0.6824 0.943 0.4511 0.25 Uiso 0.47(5)
    H H2311 0.4682 1.0252 0.5072 0.25 Uiso 0.47(5)
    H H2312 0.4442 0.8643 0.5013 0.25 Uiso 0.47(5)
    H H2211 0.7075 1.0029 0.5578 0.25 Uiso 0.47(5)
    H H2212 0.8402 0.8684 0.5424 0.25 Uiso 0.47(5)
    H H2111 0.5817 0.7316 0.5736 0.25 Uiso 0.47(5)
    H H2112 0.3442 0.8245 0.5647 0.25 Uiso 0.47(5)
_geom_special_details
;
;
loop_
    _geom_bond_atom_site_label_1
    _geom_bond_atom_site_label_2
    _geom_bond_site_symmetry_1
    _geom_bond_site_symmetry_2
    _geom_bond_distance
    _geom_bond_publ_flag
    C1 C2 . 1_555 1.515(5) N
    C1 O5 . 1_555 1.421(5) N
    C1 C6 . 1_555 1.545(7) N
    C1 H11 . 1_555 0.950 N
    C2 C3 . 1_555 1.525(4) N
    C2 O7 . 1_555 1.422(6) N
    C2 H21 . 1_555 0.950 N
    C3 C4 . 1_555 1.502(4) N
    C3 O8 . 1_555 1.413(4) N
    C3 H31 . 1_555 0.950 N
    C4 O5 . 1_555 1.413(4) N
    C4 N9 . 1_555 1.4123(19) N
    C4 H41 . 1_555 0.950 N
    C6 H61 . 1_555 0.950 N
    C6 H62 . 1_555 0.950 N
    C6 H63 . 1_555 0.950 N
    O7 H72 . 1_555 0.820 N
    O8 H82 . 1_555 0.820 N
    N9 C10 . 1_555 1.4352(18) N
    N9 C11 . 1_555 1.3389(19) N
    C10 N14 . 1_555 1.4015(19) N
    C10 O15 . 1_555 1.2282(19) N
    C11 C12 . 1_555 1.3919(19) N
    C11 H111 . 1_555 0.950 N
    C12 C13 . 1_555 1.4625(19) N
    C12 F16 . 1_555 1.3228(19) N
    C13 N14 . 1_555 1.3305(18) N
    C13 N17 . 1_555 1.4013(19) N
    N17 C18 . 1_555 1.3783(19) N
    N17 H171 . 1_555 0.860 N
    C18 O19 . 1_555 1.208(2)   N
    C18 O20 . 1_555 1.384(2)   N
    O20 C21 . 1_555 1.408(2)   N
    O20 C21a . 1_555 1.407(2)   N
    C21 C22 . 1_555 1.518(2)   N
    C21 H211 . 1_555 0.949(16) N
    C21 H212 . 1_555 0.95(2)   N
    C22 C23 . 1_555 1.520(2)   N
    C22 H221 . 1_555 0.95(2)   N
    C22 H222 . 1_555 0.950(9) N
    C23 C24 . 1_555 1.522(2)   N
    C23 H231 . 1_555 0.950(19) N
    C23 H232 . 1_555 0.95(2)   N
    C24 H241 . 1_555 0.949(19) N
    C24 H242 . 1_555 0.95(2)   N
    C25 C24 . 1_555 1.530(2)   N
    C25 H251 . 1_555 0.951(19) N
    C25 H252 . 1_555 0.95(3)   N
    C25 H253 . 1_555 0.95(2)   N
    C21a C22a . 1_555 1.519(2)   N
    C21a H2111 . 1_555 0.95(3)   N
    C21a H2112 . 1_555 0.95(3)   N
    C22a C23a . 1_555 1.520(2)   N
    C22a H2211 . 1_555 0.950(15) N
    C22a H2212 . 1_555 0.95(2)   N
    C23a C24a . 1_555 1.523(2)   N
    C23a H2311 . 1_555 0.95(2)   N
    C23a H2312 . 1_555 0.950(18) N
    C24a C25a . 1_555 1.530(2)   N
    C24a H2411 . 1_555 0.95(2)   N
    C24a H2412 . 1_555 0.952(18) N
    C25a H2511 . 1_555 0.950(19) N
    C25a H2512 . 1_555 0.95(3)   N
    C25a H2513 . 1_555 0.95(3)   N
loop_
    _geom_contact_atom_site_label_1
    _geom_contact_atom_site_label_2
    _geom_contact_distance
    _geom_contact_site_symmetry_1
    _geom_contact_site_symmetry_2
    _geom_contact_publ_flag
    O15 C12 2.961(3) . 1_455 y
    F16 C10 2.886(3) . 3_656 y
    O15 C11 2.875(3) . 3_546 y
loop_
    _geom_angle_atom_site_label_1
    _geom_angle_atom_site_label_2
    _geom_angle_atom_site_label_3
    _geom_angle_site_symmetry_1
    _geom_angle_site_symmetry_2
    _geom_angle_site_symmetry_3
    _geom_angle
    _geom_angle_publ_flag
    C2 C1 O5 1_555 . 1_555 109.0(3) N
    C2 C1 C6 1_555 . 1_555 114.9(2)   N
    C2 C1 H11 1_555 . 1_555 107.52 N
    O5 C1 C6 1_555 . 1_555 110.2(2)   N
    O5 C1 H11 1_555 . 1_555 107.4 N
    C6 C1 H11 1_555 . 1_555 107.5 N
    C1 C2 C3 1_555 . 1_555 103.46(14) N
    C1 C2 O7 1_555 . 1_555 112.16(19) N
    C1 C2 H21 1_555 . 1_555 112.53 N
    C3 C2 O7 1_555 . 1_555 102.85(18) N
    C3 C2 H21 1_555 . 1_555 112.59 N
    O7 C2 H21 1_555 . 1_555 112.5 N
    C2 C3 C4 1_555 . 1_555 101.19(13) N
    C2 C3 O8 1_555 . 1_555 110.48(18) N
    C2 C3 H31 1_555 . 1_555 105.17 N
    C4 C3 O8 1_555 . 1_555 127.86(19) N
    C4 C3 H31 1_555 . 1_555 105.07 N
    O8 C3 H31 1_555 . 1_555 105.13 N
    C3 C4 O5 1_555 . 1_555 112.34(14) N
    C3 C4 N9 1_555 . 1_555 117.90(12) N
    C3 C4 H41 1_555 . 1_555 105.26 N
    O5 C4 N9 1_555 . 1_555 109.57(17) N
    O5 C4 H41 1_555 . 1_555 105.29 N
    N9 C4 H41 1_555 . 1_555 105.37 N
    C1 O5 C4 1_555 . 1_555 106.4(3) N
    C1 C6 H61 1_555 . 1_555 109.5 N
    C1 C6 H62 1_555 . 1_555 109.5 N
    C1 C6 H63 1_555 . 1_555 109.4 N
    H61 C6 H62 1_555 . 1_555 109.4 N
    H61 C6 H63 1_555 . 1_555 109.4 N
    H62 C6 H63 1_555 . 1_555 109.6 N
    C2 O7 H72 1_555 . 1_555 109.5 N
    C3 O8 H82 1_555 . 1_555 109.47 N
    C4 N9 C10 1_555 . 1_555 120.62(14) N
    C4 N9 C11 1_555 . 1_555 119.91(14) N
    C10 N9 C11 1_555 . 1_555 119.47(12) N
    N9 C10 N14 1_555 . 1_555 118.71(13) N
    N9 C10 O15 1_555 . 1_555 118.59(15) N
    N14 C10 O15 1_555 . 1_555 122.71(15) N
    N9 C11 C12 1_555 . 1_555 125.65(14) N
    N9 C11 H111 1_555 . 1_555 117.16 N
    C12 C11 H111 1_555 . 1_555 117.19 N
    C11 C12 C13 1_555 . 1_555 111.59(12) N
    C11 C12 F16 1_555 . 1_555 120.89(15) N
    C13 C12 F16 1_555 . 1_555 127.52(14) N
    C12 C13 N14 1_555 . 1_555 126.04(12) N
    C12 C13 N17 1_555 . 1_555 115.94(14) N
    N14 C13 N17 1_555 . 1_555 118.02(18) N
    C10 N14 C13 1_555 . 1_555 118.29(13) N
    C13 N17 C18 1_555 . 1_555 118.81(13) N
    C13 N17 H171 1_555 . 1_555 120.56 N
    C18 N17 H171 1_555 . 1_555 120.63 N
    N17 C18 O19 1_555 . 1_555 125.88(16) N
    N17 C18 O20 1_555 . 1_555 100.60(15) N
    O19 C18 O20 1_555 . 1_555 133.52(16) N
    C18 O20 C21 1_555 . 1_555 111.3(2)   N
    C18 O20 C21a 1_555 . 1_555 111.7(2)   N
    O20 C21 C22 1_555 . 1_555 107.3(2)   N
    O20 C21 H211 1_555 . 1_555 110.0(9) N
    O20 C21 H212 1_555 . 1_555 110.1(17) N
    C22 C21 H211 1_555 . 1_555 110.1(16) N
    C22 C21 H212 1_555 . 1_555 109.9(6) N
    H211 C21 H212 1_555 . 1_555 109.4(9) N
    C21 C22 C23 1_555 . 1_555 114.3(2)   N
    C21 C22 H221 1_555 . 1_555 108.2(6) N
    C21 C22 H222 1_555 . 1_555 108.2(14) N
    C23 C22 H221 1_555 . 1_555 108.3(14) N
    C23 C22 H222 1_555 . 1_555 108.3(12) N
    H221 C22 H222 1_555 . 1_555 109.5(16) N
    C22 C23 C24 1_555 . 1_555 110.9(2)   N
    C22 C23 H231 1_555 . 1_555 109.1(13) N
    C22 C23 H232 1_555 . 1_555 109.1(15) N
    C24 C23 H231 1_555 . 1_555 109.1(15) N
    C24 C23 H232 1_555 . 1_555 109.1(12) N
    H231 C23 H232 1_555 . 1_555 109.5(16) N
    C23 C24 C25 1_555 . 1_555 111.3(2)   N
    C23 C24 H241 1_555 . 1_555 109.1(12) N
    C23 C24 H242 1_555 . 1_555 109.0(16) N
    C25 C24 H241 1_555 . 1_555 109.(2)   N
    C25 C24 H242 1_555 . 1_555 109.0(17) N
    H241 C24 H242 1_555 . 1_555 109.4(11) N
    C24 C25 H251 1_555 . 1_555 110.(2)   N
    C24 C25 H252 1_555 . 1_555 110.(2)   N
    C24 C25 H253 1_555 . 1_555 109.6(17) N
    H251 C25 H252 1_555 . 1_555 109.3(19) N
    H251 C25 H253 1_555 . 1_555 110.(2)   N
    H252 C25 H253 1_555 . 1_555 109.(2)   N
    O20 C21a C22a 1_555 . 1_555 107.2(2)   N
    O20 C21a H2111 1_555 . 1_555 110.1(16) N
    O20 C21a H2112 1_555 . 1_555 109.9(18) N
    C22a C21a H2111 1_555 . 1_555 110.2(17) N
    C22a C21a H2112 1_555 . 1_555 110.1(13) N
    H2111 C21a H2112 1_555 . 1_555 109.4(6) N
    C21a C22a C23a 1_555 . 1_555 114.4(2)   N
    C21a C22a H2211 1_555 . 1_555 108.3(6) N
    C21a C22a H2212 1_555 . 1_555 108.2(15) N
    C23a C22a H2211 1_555 . 1_555 108.2(19) N
    C23a C22a H2212 1_555 . 1_555 108.3(10) N
    H2211 C22a H2212 1_555 . 1_555 109.4(10) N
    C22a C23a C24a 1_555 . 1_555 111.0(2)   N
    C22a C23a H2311 1_555 . 1_555 109.(2)   N
    C22a C23a H2312 1_555 . 1_555 109.0(11) N
    C24a C23a H2311 1_555 . 1_555 109.1(12) N
    C24a C23a H2312 1_555 . 1_555 109.2(19) N
    H2311 C23a H2312 1_555 . 1_555 109.5(16) N
    C23a C24a C25a 1_555 . 1_555 111.4(2)   N
    C23a C24a H2411 1_555 . 1_555 109.0(10) N
    C23a C24a H2412 1_555 . 1_555 109.(2)   N
    C25a C24a H2411 1_555 . 1_555 109.(3)   N
    C25a C24a H2412 1_555 . 1_555 109.0(16) N
    H2411 C24a H2412 1_555 . 1_555 109.4(11) N
    C24a C25a H2511 1_555 . 1_555 110.(2)   N
    C24a C25a H2512 1_555 . 1_555 110.(2)   N
    C24a C25a H2513 1_555 . 1_555 109.6(17) N
    H2511 C25a H2512 1_555 . 1_555 109.(2)   N
    H2511 C25a H2513 1_555 . 1_555 109.(2)   N
    H2512 C25a H2513 1_555 . 1_555 110.(2)   N
loop_
    _geom_hbond_atom_site_label_D
    _geom_hbond_atom_site_label_H
    _geom_hbond_atom_site_label_A
    _geom_hbond_site_symmetry_A
    _geom_hbond_distance_DH
    _geom_hbond_distance_HA
    _geom_hbond_distance_DA
    _geom_hbond_angle_DHA
    N17 H171 O8 3_656 0.860 1.956 2.797(5) 170
