# Supplementary material for: Capecitabine from X-ray powder synchrotron data
Source: Acta Crystallogr Sect E Struct Rep Online. 2009 May 20;65(Pt 6):o1325–6. doi: 10.1107/S1600536809017905 (PMC2969674; doi:10.1107/S1600536809017905)
Supplement: Supplementary file 2 [file e-65-o1325-Isup2.rtv]

data_I

loop_
      _pd_meas_counts_total
      _pd_proc_ls_weight
      _pd_proc_intensity_bkg_calc
      _pd_calc_intensity_total
  655.0       0.001527    639.31329   639.31329
  636.0       0.001572    639.61584   639.61584
  657.0       0.001522    639.92114   639.92114
  632.0       0.001582    640.22913   640.22913
  655.0       0.001527    640.53998   640.53998
  653.0       0.001531    640.85327   640.85327
  655.0       0.001527    641.16937   641.16937
  612.0       0.001634    641.48822   641.48822
  648.0       0.001543    641.80963   641.80963
  659.0       0.001517    642.13367   642.13367
  669.0       0.001495    642.46027   642.46027
  596.0       0.001678    642.78931   642.78931
  641.0       0.001560    643.12079   643.12079
  614.0       0.001629    643.45477   643.45477
  664.0       0.001506    643.79114   643.79114
  667.0       0.001499    644.13019   644.13019
  663.0       0.001508    644.47144   644.47144
  600.0       0.001667    644.81488   644.81488
  661.0       0.001513    645.16095   645.16095
  644.0       0.001553    645.50909   645.50909
  657.0       0.001522    645.85962   645.85962
  696.0       0.001437    646.21228   646.21228
  703.0       0.001422    646.56720   646.56720
  676.0       0.001479    646.92413   646.92413
  649.0       0.001541    647.28345   647.28345
  656.0       0.001524    647.64484   647.64484
  679.0       0.001473    648.00824   648.00824
  623.0       0.001605    648.37384   648.37384
  651.0       0.001536    648.74115   648.74115
  609.0       0.001642    649.11072   649.11072
  566.0       0.001767    649.48224   649.48224
  648.0       0.001543    649.85565   649.85565
  689.0       0.001451    650.23114   650.23114
  624.0       0.001603    650.60834   650.60834
  677.0       0.001477    650.98743   650.98743
  658.0       0.001520    651.36823   651.36823
  696.0       0.001437    651.75134   651.75134
  639.0       0.001565    652.13568   652.13568
  613.0       0.001631    652.52203   652.52203
  685.0       0.001460    652.90991   652.90991
  686.0       0.001458    653.29974   653.29974
  649.0       0.001541    653.69104   653.69104
  660.0       0.001515    654.08411   654.08411
  675.0       0.001481    654.47858   654.47858
  653.0       0.001531    654.87476   654.87476
  643.0       0.001555    655.27258   655.27258
  664.0       0.001506    655.67175   655.67175
  651.0       0.001536    656.07257   656.07257
  658.0       0.001520    656.47479   656.47479
  660.0       0.001515    656.87854   656.87854
  621.0       0.001610    657.28357   657.28357
  712.0       0.001404    657.69006   657.69006
  645.0       0.001550    658.09808   658.09808
  654.0       0.001529    658.50726   658.50726
  690.0       0.001449    658.91772   658.91772
  714.0       0.001401    659.32959   659.32959
  668.0       0.001497    659.74249   659.74249
  611.0       0.001637    660.15686   660.15686
  648.0       0.001543    660.57245   660.57245
  685.0       0.001460    660.98901   660.98901
  673.0       0.001486    661.40680   661.40680
  698.0       0.001433    661.82581   661.82581
  656.0       0.001524    662.24585   662.24585
  657.0       0.001522    662.66718   662.66718
  684.0       0.001462    663.08911   663.08911
  644.0       0.001553    663.51233   663.51233
  654.0       0.001529    663.93658   663.93658
  661.0       0.001513    664.36182   664.36182
  633.0       0.001580    664.78784   664.78784
  649.0       0.001541    665.21490   665.21490
  653.0       0.001531    665.64301   665.64301
  627.0       0.001595    666.07153   666.07153
  660.0       0.001515    666.50140   666.50140
  705.0       0.001418    666.93182   666.93182
  687.0       0.001456    667.36304   667.36304
  639.0       0.001565    667.79523   667.79523
  687.0       0.001456    668.22803   668.22803
  685.0       0.001460    668.66138   668.66138
  719.0       0.001391    669.09570   669.09570
  638.0       0.001567    669.53046   669.53046
  732.0       0.001366    669.96613   669.96613
  691.0       0.001447    670.40216   670.40216
  603.0       0.001658    670.83887   670.83887
  649.0       0.001541    671.27606   671.27606
  671.0       0.001490    671.71405   671.71405
  603.0       0.001658    672.15240   672.15240
  656.0       0.001524    672.59137   672.59137
  673.0       0.001486    673.03076   673.03076
  709.0       0.001410    673.47058   673.47058
  679.0       0.001473    673.91089   673.91089
  655.0       0.001527    674.35150   674.35150
  639.0       0.001565    674.79254   674.79254
  630.0       0.001587    675.23407   675.23407
  687.0       0.001456    675.67572   675.67572
  707.0       0.001414    676.11780   676.11780
  630.0       0.001587    676.56018   676.56018
  656.0       0.001524    677.00275   677.00275
  706.0       0.001416    677.44568   677.44568
  664.0       0.001506    677.88879   677.88879
  713.0       0.001403    678.33215   678.33215
  644.0       0.001553    678.77551   678.77551
  657.0       0.001522    679.21918   679.21918
  672.0       0.001488    679.66284   679.66284
  747.0       0.001339    680.10693   680.10693
  690.0       0.001449    680.55072   680.55072
  729.0       0.001372    680.99481   680.99481
  716.0       0.001397    681.43890   681.43890
  681.0       0.001468    681.88287   681.88287
  698.0       0.001433    682.32709   682.32709
  661.0       0.001513    682.77118   682.77118
  619.0       0.001616    683.21521   683.21521
  735.0       0.001361    683.65912   683.65912
  698.0       0.001433    684.10303   684.10303
  619.0       0.001616    684.54675   684.54675
  682.0       0.001466    684.99054   684.99054
  668.0       0.001497    685.43402   685.43402
  708.0       0.001412    685.87744   685.87744
  706.0       0.001416    686.32056   686.32056
  702.0       0.001425    686.76355   686.76355
  708.0       0.001412    687.20630   687.20630
  659.0       0.001517    687.64868   687.64868
  644.0       0.001553    688.09088   688.09088
  650.0       0.001538    688.53271   688.53271
  637.0       0.001570    688.97430   688.97430
  629.0       0.001590    689.41577   689.41577
  689.0       0.001451    689.85645   689.85645
  688.0       0.001453    690.29694   690.29694
  714.0       0.001401    690.73724   690.73724
  697.0       0.001435    691.17706   691.17706
  708.0       0.001412    691.61639   691.61639
  694.0       0.001441    692.05536   692.05536
  697.0       0.001435    692.49359   692.49359
  672.0       0.001488    692.93152   692.93152
  724.0       0.001381    693.36890   693.36890
  676.0       0.001479    693.80579   693.80579
  696.0       0.001437    694.24231   694.24231
  757.0       0.001321    694.67786   694.67786
  642.0       0.001558    695.11298   695.11298
  719.0       0.001391    695.54779   695.54779
  695.0       0.001439    695.98175   695.98175
  652.0       0.001534    696.41504   696.41504
  724.0       0.001381    696.84766   696.84766
  675.0       0.001481    697.27966   697.27966
  618.0       0.001618    697.71112   697.71112
  690.0       0.001449    698.14166   698.14166
  678.0       0.001475    698.57153   698.57153
  705.0       0.001418    699.00061   699.00061
  680.0       0.001471    699.42896   699.42896
  699.0       0.001431    699.85657   699.85657
  684.0       0.001462    700.28345   700.28345
  715.0       0.001399    700.70935   700.70935
  759.0       0.001318    701.13452   701.13452
  735.0       0.001361    701.55878   701.55878
  697.0       0.001435    701.98242   701.98242
  694.0       0.001441    702.40472   702.40472
  687.0       0.001456    702.82648   702.82648
  726.0       0.001377    703.24731   703.24731
  671.0       0.001490    703.66687   703.66687
  706.0       0.001416    704.08594   704.08594
  785.0       0.001274    704.50372   704.50372
  735.0       0.001361    704.92078   704.92078
  704.0       0.001420    705.33679   705.33679
  785.0       0.001274    705.75165   705.75165
  703.0       0.001422    706.16553   706.16553
  724.0       0.001381    706.57831   706.57831
  770.0       0.001299    706.98993   706.98993
  713.0       0.001403    707.40088   707.40088
  649.0       0.001541    707.81036   707.81036
  653.0       0.001531    708.21887   708.21887
  644.0       0.001553    708.62622   708.62622
  733.0       0.001364    709.03259   709.03259
  711.0       0.001406    709.43762   709.43762
  728.0       0.001374    709.84155   709.84155
  682.0       0.001466    710.24432   710.24432
  724.0       0.001381    710.64581   710.64581
  721.0       0.001387    711.04620   711.04620
  727.0       0.001376    711.44519   711.44519
  749.0       0.001335    711.84314   711.84314
  704.0       0.001420    712.23987   712.23987
  708.0       0.001412    712.63519   712.63519
  683.0       0.001464    713.02917   713.02917
  705.0       0.001418    713.42194   713.42194
  723.0       0.001383    713.81342   713.81342
  689.0       0.001451    714.20361   714.20361
  711.0       0.001406    714.59235   714.59235
  723.0       0.001383    714.97974   714.97974
  710.0       0.001408    715.36591   715.36591
  714.0       0.001401    715.75061   715.75061
  728.0       0.001374    716.13416   716.13416
  698.0       0.001433    716.51593   716.51593
  742.0       0.001348    716.89636   716.89636
  688.0       0.001453    717.27551   717.27551
  811.0       0.001233    717.65314   717.65314
  755.0       0.001325    718.02930   718.02930
  700.0       0.001429    718.40399   718.40399
  750.0       0.001333    718.77734   718.77734
  693.0       0.001443    719.14899   719.14899
  774.0       0.001292    719.51923   719.51923
  734.0       0.001362    719.88794   719.88794
  737.0       0.001357    720.25519   720.25519
  700.0       0.001429    720.62085   720.62085
  756.0       0.001323    720.98492   720.98492
  736.0       0.001359    721.34735   721.34735
  715.0       0.001399    721.70850   721.70850
  741.0       0.001350    722.06775   722.06775
  758.0       0.001319    722.42560   722.42560
  760.0       0.001316    722.78168   722.78168
  671.0       0.001490    723.13617   723.13617
  741.0       0.001350    723.48901   723.48901
  706.0       0.001416    723.84045   723.84045
  758.0       0.001319    724.19006   724.19006
  707.0       0.001414    724.53796   724.53796
  687.0       0.001456    724.88434   724.88434
  773.0       0.001294    725.22894   725.22894
  750.0       0.001333    725.57172   725.57172
  696.0       0.001437    725.91284   725.91284
  716.0       0.001397    726.25232   726.25232
  666.0       0.001502    726.59003   726.59003
  688.0       0.001453    726.92621   726.92621
  659.0       0.001517    727.26050   727.26050
  688.0       0.001453    727.59277   727.59277
  703.0       0.001422    727.92358   727.92358
  795.0       0.001258    728.25256   728.25256
  718.0       0.001393    728.57983   728.57983
  746.0       0.001340    728.90497   728.90497
  711.0       0.001406    729.22852   729.22852
  695.0       0.001439    729.55023   729.55023
  730.0       0.001370    729.87012   729.87012
  732.0       0.001366    730.18842   730.18842
  762.0       0.001312    730.50458   730.50458
  722.0       0.001385    730.81909   730.81909
  702.0       0.001425    731.13153   731.13153
  748.0       0.001337    731.44214   731.44214
  718.0       0.001393    731.75098   731.75098
  747.0       0.001339    732.05798   732.05798
  716.0       0.001397    732.36292   732.36292
  739.0       0.001353    732.66602   732.66602
  748.0       0.001337    732.96722   732.96722
  681.0       0.001468    733.26648   733.26648
  772.0       0.001295    733.56372   733.56372
  719.0       0.001391    733.85913   733.85913
  718.0       0.001393    734.15265   734.15265
  734.0       0.001362    734.44421   734.44421
  688.0       0.001453    734.73389   734.73389
  719.0       0.001391    735.02136   735.02136
  747.0       0.001339    735.30688   735.30688
  760.0       0.001316    735.59058   735.59058
  708.0       0.001412    735.87231   735.87231
  742.0       0.001348    736.15186   736.15186
  736.0       0.001359    736.42950   736.42950
  702.0       0.001425    736.70526   736.70526
  759.0       0.001318    736.97876   736.97876
  778.0       0.001285    737.25043   737.25043
  724.0       0.001381    737.51990   737.51990
  738.0       0.001355    737.78748   737.78748
  734.0       0.001362    738.05273   738.05273
  690.0       0.001449    738.31641   738.31641
  741.0       0.001350    738.57776   738.57776
  710.0       0.001408    738.83704   738.83704
  715.0       0.001399    739.09436   739.09436
  759.0       0.001318    739.34955   739.34955
  778.0       0.001285    739.60248   739.60248
  678.0       0.001475    739.85352   739.85352
  762.0       0.001312    740.10248   740.10248
  795.0       0.001258    740.34918   740.34918
  784.0       0.001276    740.59387   740.59387
  736.0       0.001359    740.83649   740.83649
  763.0       0.001311    741.07697   741.07697
  746.0       0.001340    741.31531   741.31531
  714.0       0.001401    741.55157   741.55157
  776.0       0.001289    741.78571   741.78571
  747.0       0.001339    742.01764   742.01764
  767.0       0.001304    742.24738   742.24738
  776.0       0.001289    742.47510   742.47510
  707.0       0.001414    742.70068   742.70068
  742.0       0.001348    742.92407   742.92407
  727.0       0.001376    743.14551   743.14551
  724.0       0.001381    743.36432   743.36432
  708.0       0.001412    743.58112   743.58112
  731.0       0.001368    743.79590   743.79590
  735.0       0.001361    744.00836   744.00836
  773.0       0.001294    744.21875   744.21875
  770.0       0.001299    744.42676   744.42676
  736.0       0.001359    744.63275   744.63275
  730.0       0.001370    744.83667   744.83667
  759.0       0.001318    745.03833   745.03833
  767.0       0.001304    745.23755   745.23755
  741.0       0.001350    745.43463   745.43463
  707.0       0.001414    745.62964   745.62964
  774.0       0.001292    745.82239   745.82239
  740.0       0.001351    746.01282   746.01282
  713.0       0.001403    746.20111   746.20111
  758.0       0.001319    746.38727   746.38727
  716.0       0.001397    746.57104   746.57104
  814.0       0.001229    746.75262   746.75262
  764.0       0.001309    746.93201   746.93201
  741.0       0.001350    747.10907   747.10907
  705.0       0.001418    747.28400   747.28400
  741.0       0.001350    747.45654   747.45654
  706.0       0.001416    747.62708   747.62708
  717.0       0.001395    747.79517   747.79517
  806.0       0.001241    747.96106   747.96106
  732.0       0.001366    748.12469   748.12469
  676.0       0.001479    748.28619   748.28619
  743.0       0.001346    748.44531   748.44531
  723.0       0.001383    748.60205   748.60205
  709.0       0.001410    748.75659   748.75659
  760.0       0.001316    748.90906   748.90906
  823.0       0.001215    749.05914   749.05914
  748.0       0.001337    749.20703   749.20703
  756.0       0.001323    749.35242   749.35242
  740.0       0.001351    749.49573   749.49573
  757.0       0.001321    749.63672   749.63672
  782.0       0.001279    749.77533   749.77533
  774.0       0.001292    749.91180   749.91180
  764.0       0.001309    750.04590   750.04590
  724.0       0.001381    750.17780   750.17780
  709.0       0.001410    750.30750   750.30750
  742.0       0.001348    750.43463   750.43463
  788.0       0.001269    750.55975   750.55975
  773.0       0.001294    750.68231   750.68231
  695.0       0.001439    750.80292   750.80292
  690.0       0.001449    750.92096   750.92096
  752.0       0.001330    751.03687   751.03687
  762.0       0.001312    751.15021   751.15021
  812.0       0.001232    751.26154   751.26154
  745.0       0.001342    751.37061   751.37061
  712.0       0.001404    751.47729   751.47729
  743.0       0.001346    751.58148   751.58148
  745.0       0.001342    751.68378   751.68378
  746.0       0.001340    751.78345   751.78345
  786.0       0.001272    751.88098   751.88098
  748.0       0.001337    751.97607   751.97607
  816.0       0.001225    752.06897   752.06897
  724.0       0.001381    752.15961   752.15961
  774.0       0.001292    752.24792   752.24792
  723.0       0.001383    752.33392   752.33392
  752.0       0.001330    752.41766   752.41766
  722.0       0.001385    752.49915   752.49915
  745.0       0.001342    752.57800   752.57800
  803.0       0.001245    752.65485   752.65485
  781.0       0.001280    752.72931   752.72931
  795.0       0.001258    752.80145   752.80145
  732.0       0.001366    752.87152   752.87152
  708.0       0.001412    752.93909   752.93909
  760.0       0.001316    753.00439   753.00439
  785.0       0.001274    753.06744   753.06744
  744.0       0.001344    753.12817   753.12817
  810.0       0.001235    753.18646   753.18646
  735.0       0.001361    753.24268   753.24268
  730.0       0.001370    753.29657   753.29657
  714.0       0.001401    753.34814   753.34814
  757.0       0.001321    753.39746   753.39746
  748.0       0.001337    753.44446   753.44446
  798.0       0.001253    753.48907   753.48907
  816.0       0.001225    753.53149   753.53149
  773.0       0.001294    753.57147   753.57147
  737.0       0.001357    753.60938   753.60938
  761.0       0.001314    753.64478   753.64478
  791.0       0.001264    753.67816   753.67816
  712.0       0.001404    753.70911   753.70911
  864.0       0.001157    753.73779   753.73779
  751.0       0.001332    753.76416   753.76416
  802.0       0.001247    753.78815   753.78815
  770.0       0.001299    753.81006   753.81006
  735.0       0.001361    753.82959   753.82959
  731.0       0.001368    753.84705   753.84705
  787.0       0.001271    753.86218   753.86218
  803.0       0.001245    753.87482   753.87482
  784.0       0.001276    753.88519   753.88519
  774.0       0.001292    753.89337   753.89337
  744.0       0.001344    753.89948   753.89948
  796.0       0.001256    753.90314   753.90314
  746.0       0.001340    753.90472   753.90472
  782.0       0.001279    753.90381   753.90381
  761.0       0.001314    753.90070   753.90070
  765.0       0.001307    753.89539   753.89539
  791.0       0.001264    753.88770   753.88770
  780.0       0.001282    753.87799   753.87799
  776.0       0.001289    753.86591   753.86591
  743.0       0.001346    753.85138   753.85138
  778.0       0.001285    753.83508   753.83508
  774.0       0.001292    753.81622   753.81622
  774.0       0.001292    753.79535   753.79535
  798.0       0.001253    753.77203   753.77203
  773.0       0.001294    753.74640   753.74640
  725.0       0.001379    753.71869   753.71869
  744.0       0.001344    753.68890   753.68890
  754.0       0.001326    753.65662   753.65662
  789.0       0.001267    753.62213   753.62213
  793.0       0.001261    753.58575   753.58575
  722.0       0.001385    753.54675   753.54675
  805.0       0.001242    753.50580   753.50580
  774.0       0.001292    753.46271   753.46271
  799.0       0.001252    753.41705   753.41705
  802.0       0.001247    753.36957   753.36957
  752.0       0.001330    753.31989   753.31989
  786.0       0.001272    753.26770   753.26770
  877.0       0.001140    753.21344   753.21344
  843.0       0.001186    753.15704   753.15704
  794.0       0.001259    753.09845   753.09845
  809.0       0.001236    753.03778   753.03778
  819.0       0.001221    752.97498   752.97498
  772.0       0.001295    752.90973   752.90973
  823.0       0.001215    752.84247   752.84247
  757.0       0.001321    752.77307   752.77307
  800.0       0.001250    752.70142   752.70142
  800.0       0.001250    752.62769   752.62769
  752.0       0.001330    752.55157   752.55157
  826.0       0.001211    752.47357   752.47357
  807.0       0.001239    752.39349   752.39349
  749.0       0.001335    752.31104   752.31104
  774.0       0.001292    752.22650   752.22650
  778.0       0.001285    752.13995   773.28137
  780.0       0.001282    752.05115   773.53802
  690.0       0.001449    751.96027   773.80115
  813.0       0.001230    751.86725   774.07098
  779.0       0.001284    751.77216   774.34784
  739.0       0.001353    751.67499   774.63214
  784.0       0.001276    751.57556   774.92383
  799.0       0.001252    751.47400   775.22345
  839.0       0.001192    751.37061   775.53180
  781.0       0.001280    751.26501   775.84863
  796.0       0.001256    751.15717   776.17450
  818.0       0.001222    751.04736   776.50989
  872.0       0.001147    750.93555   776.85535
  748.0       0.001337    750.82141   777.21088
  793.0       0.001261    750.70544   777.57745
  844.0       0.001185    750.58728   777.95526
  789.0       0.001267    750.46704   778.34479
  790.0       0.001266    750.34479   778.74670
  815.0       0.001227    750.22052   779.16156
  782.0       0.001279    750.09424   779.58990
  820.0       0.001220    749.96576   780.03217
  793.0       0.001261    749.83539   780.48926
  819.0       0.001221    749.70300   780.96173
  777.0       0.001287    749.56836   781.45007
  746.0       0.001340    749.43176   781.95520
  783.0       0.001277    749.29321   782.47809
  835.0       0.001198    749.15259   783.01917
  769.0       0.001300    749.01001   783.57959
  823.0       0.001215    748.86548   784.16022
  743.0       0.001346    748.71881   784.76172
  827.0       0.001209    748.57025   785.38550
  824.0       0.001214    748.41962   786.03223
  802.0       0.001247    748.26715   786.70331
  825.0       0.001212    748.11261   787.39978
  778.0       0.001285    747.95599   788.12274
  771.0       0.001297    747.79755   788.87378
  808.0       0.001238    747.63715   789.65405
  766.0       0.001305    747.47479   790.46515
  798.0       0.001253    747.31030   791.30841
  812.0       0.001232    747.14404   792.18567
  788.0       0.001269    746.97583   793.09875
  826.0       0.001211    746.80560   794.04913
  830.0       0.001205    746.63342   795.03894
  831.0       0.001203    746.45929   796.07031
  720.0       0.001389    746.28351   797.14563
  811.0       0.001233    746.10565   798.26691
  792.0       0.001263    745.92572   799.43652
  817.0       0.001224    745.74408   800.65753
  837.0       0.001195    745.56042   801.93256
  796.0       0.001256    745.37512   803.26483
  829.0       0.001206    745.18762   804.65723
  842.0       0.001188    744.99829   806.11328
  816.0       0.001225    744.80743   807.63715
  869.0       0.001151    744.61414   809.23206
  808.0       0.001238    744.41943   810.90289
  858.0       0.001166    744.22278   812.65405
  855.0       0.001170    744.02411   814.49005
  787.0       0.001271    743.82361   816.41638
  880.0       0.001136    743.62134   818.43915
  782.0       0.001279    743.41730   820.56396
  870.0       0.001149    743.21130   822.79767
  935.0       0.001070    743.00348   825.14709
  838.0       0.001193    742.79413   827.62054
  807.0       0.001239    742.58270   830.22595
  835.0       0.001198    742.36963   832.97241
  851.0       0.001175    742.15460   835.87006
  823.0       0.001215    741.93793   838.92920
  858.0       0.001166    741.71930   842.16162
  866.0       0.001155    741.49878   845.58044
  858.0       0.001166    741.27686   849.19940
  910.0       0.001099    741.05298   853.03394
  813.0       0.001230    740.82739   857.10022
  872.0       0.001147    740.60004   861.41699
  805.0       0.001242    740.37091   866.00488
  908.0       0.001101    740.14008   870.88531
  927.0       0.001079    739.90747   876.08392
  873.0       0.001145    739.67316   881.62695
  943.0       0.001060    739.43707   887.54498
  866.0       0.001155    739.19922   893.87250
  883.0       0.001133    738.95972   900.64569
  890.0       0.001124    738.71857   907.90796
  855.0       0.001170    738.47559   915.70435
  1040.0      0.000962    738.23108   924.08875
  991.0       0.001009    737.98511   933.12146
  964.0       0.001037    737.73688   942.86700
  944.0       0.001059    737.48743   953.40436
  944.0       0.001059    737.23608   964.81720
  986.0       0.001014    736.98334   977.20569
  1068.0      0.000936    736.72870   990.68384
  1004.0      0.000996    736.47241   1005.37903
  1018.0      0.000982    736.21448   1021.44446
  1044.0      0.000958    735.95502   1039.05115
  1022.0      0.000978    735.69403   1058.40356
  1137.0      0.000880    735.43134   1079.74146
  1060.0      0.000943    735.16693   1103.34106
  1161.0      0.000861    734.90100   1129.53918
  1133.0      0.000883    734.63342   1158.72656
  1223.0      0.000818    734.36432   1191.38159
  1165.0      0.000858    734.09363   1228.08386
  1256.0      0.000796    733.82123   1269.52881
  1246.0      0.000803    733.54755   1316.59082
  1254.0      0.000797    733.27197   1370.33704
  1288.0      0.000776    732.99500   1432.12805
  1403.0      0.000713    732.71649   1503.69971
  1472.0      0.000679    732.43646   1587.27295
  1482.0      0.000675    732.15485   1685.80591
  1807.0      0.000553    731.87146   1803.22217
  1825.0      0.000548    731.58698   1944.96228
  2064.0      0.000484    731.30066   2118.63843
  2242.0      0.000446    731.01306   2335.42993
  2570.0      0.000389    730.72388   2612.44067
  3014.0      0.0003318   730.43311   2978.20288
  3513.0      0.0002847   730.14081   3496.53345
  4833.0      0.0002069   729.84729   4382.97021
  7180.0      0.0001393   729.55212   6304.03857
  11548.0     0.0000866   729.25549   10474.24707
  18997.0     0.0000526   728.95740   17729.04297
  27533.0     0.0000363   728.65796   27821.12695
  40172.0     0.0000249   728.35693   40346.20313
  54979.0     0.0000182   728.05444   55493.61328
  73605.0     0.0000136   727.75073   74014.35938
  98645.0     0.0000101   727.44525   97106.98438
  124843.0    8.01e-6     727.13873   126087.64844
  164151.0    6.09e-6     726.83069   161881.40625
  201081.0    4.97e-6     726.52112   206092.73438
  251552.0    3.98e-6     726.21002   254094.43750
  272663.0    3.67e-6     725.89777   262910.25000
  174538.0    5.73e-6     725.58398   180269.23438
  78299.0     0.0000128   725.26886   78838.83594
  32644.0     0.0000306   724.95270   28896.53125
  17287.0     0.0000578   724.63483   13823.27734
  10680.0     0.0000936   724.31567   9145.37305
  7145.0      0.0001400   723.99512   6842.72412
  5354.0      0.0001868   723.67316   5395.72559
  4113.0      0.0002431   723.35016   4412.79395
  3541.0      0.0002824   723.02545   3713.30396
  2812.0      0.000356    722.69971   3197.28735
  2438.0      0.000410    722.37256   2805.38159
  2178.0      0.000459    722.04419   2500.45239
  1848.0      0.000541    721.71429   2258.36182
  1768.0      0.000566    721.38324   2062.81763
  1670.0      0.000599    721.05096   1902.53784
  1479.0      0.000676    720.71741   1769.47595
  1509.0      0.000663    720.38257   1657.74268
  1291.0      0.000775    720.04633   1562.97693
  1286.0      0.000778    719.70892   1481.87427
  1189.0      0.000841    719.37018   1411.91418
  1204.0      0.000831    719.03058   1351.13342
  1166.0      0.000858    718.68933   1297.97302
  1072.0      0.000933    718.34680   1251.19849
  1086.0      0.000921    718.00330   1209.81189
  1050.0      0.000952    717.65851   1173.01086
  1010.0      0.000990    717.31244   1140.13708
  1020.0      0.000980    716.96527   1110.64099
  959.0       0.001043    716.61688   1084.06873
  1000.0      0.001000    716.26727   1060.03796
  890.0       0.001124    715.91663   1038.23169
  961.0       0.001041    715.56464   1018.38025
  879.0       0.001138    715.21149   1000.25067
  944.0       0.001059    714.85724   983.64526
  864.0       0.001157    714.50177   968.39233
  920.0       0.001087    714.14526   954.34686
  921.0       0.001086    713.78772   941.38245
  858.0       0.001166    713.42889   929.38629
  853.0       0.001172    713.06891   918.26141
  882.0       0.001134    712.70789   907.92169
  868.0       0.001152    712.34583   898.29315
  845.0       0.001183    711.98248   889.31006
  853.0       0.001172    711.61816   880.91296
  811.0       0.001233    711.25281   873.04962
  798.0       0.001253    710.88617   865.67261
  908.0       0.001101    710.51868   858.74152
  812.0       0.001232    710.15002   852.21942
  843.0       0.001186    709.78027   846.07220
  875.0       0.001143    709.40967   840.27020
  842.0       0.001188    709.03784   834.78528
  767.0       0.001304    708.66492   829.59363
  838.0       0.001193    708.29108   824.67371
  789.0       0.001267    707.91632   820.00482
  861.0       0.001161    707.54041   815.56854
  827.0       0.001209    707.16357   811.34790
  813.0       0.001230    706.78571   807.32806
  801.0       0.001248    706.40674   803.49542
  823.0       0.001215    706.02692   799.83710
  788.0       0.001269    705.64606   796.34119
  771.0       0.001297    705.26416   792.99683
  798.0       0.001253    704.88153   789.79462
  787.0       0.001271    704.49786   786.72565
  807.0       0.001239    704.11310   783.78107
  771.0       0.001297    703.72748   780.95349
  813.0       0.001230    703.34113   778.23560
  778.0       0.001285    702.95355   775.62061
  726.0       0.001377    702.56506   773.10297
  731.0       0.001368    702.17578   770.67682
  848.0       0.001179    701.78564   768.33685
  762.0       0.001312    701.39447   766.07788
  771.0       0.001297    701.00250   763.89563
  771.0       0.001297    700.60962   761.78607
  785.0       0.001274    700.21588   759.74506
  795.0       0.001258    699.82123   757.76880
  769.0       0.001300    699.42578   755.85388
  752.0       0.001330    699.02942   753.99707
  803.0       0.001245    698.63220   752.19556
  779.0       0.001284    698.23407   750.44635
  760.0       0.001316    697.83533   748.74701
  742.0       0.001348    697.43549   747.09448
  762.0       0.001312    697.03497   745.48694
  748.0       0.001337    696.63354   743.92218
  719.0       0.001391    696.23151   742.39819
  788.0       0.001269    695.82867   740.91290
  712.0       0.001404    695.42480   739.46417
  802.0       0.001247    695.02014   738.05054
  824.0       0.001214    694.61517   736.67102
  782.0       0.001279    694.20898   735.32300
  776.0       0.001289    693.80212   734.00562
  735.0       0.001361    693.39447   732.71735
  763.0       0.001311    692.98608   731.45691
  752.0       0.001330    692.57709   730.22339
  769.0       0.001300    692.16736   729.01538
  743.0       0.001346    691.75659   727.83148
  679.0       0.001473    691.34546   726.67120
  731.0       0.001368    690.93341   725.53314
  732.0       0.001366    690.52069   724.41663
  743.0       0.001346    690.10736   723.32080
  773.0       0.001294    689.69318   722.24451
  695.0       0.001439    689.27838   721.18713
  745.0       0.001342    688.86292   720.14795
  734.0       0.001362    688.44678   719.12634
  717.0       0.001395    688.02997   718.12140
  744.0       0.001344    687.61261   717.13269
  728.0       0.001374    687.19434   716.15912
  703.0       0.001422    686.77563   715.20068
  709.0       0.001410    686.35614   714.25647
  716.0       0.001397    685.93610   713.32605
  726.0       0.001377    685.51538   712.40887
  725.0       0.001379    685.09412   711.50452
  745.0       0.001342    684.67230   710.61249
  738.0       0.001355    684.24969   709.73218
  695.0       0.001439    683.82660   708.86334
  702.0       0.001425    683.40295   708.00562
  703.0       0.001422    682.97858   707.15826
  736.0       0.001359    682.55371   706.32129
  702.0       0.001425    682.12830   705.49420
  719.0       0.001391    681.70227   704.67664
  771.0       0.001297    681.27557   703.86816
  726.0       0.001377    680.84851   703.06873
  682.0       0.001466    680.42072   702.27771
  752.0       0.001330    679.99255   701.49518
  749.0       0.001335    679.56396   700.72076
  752.0       0.001330    679.13470   699.95398
  717.0       0.001395    678.70490   699.19464
  670.0       0.001493    678.27454   698.44244
  681.0       0.001468    677.84375   677.84375
  785.0       0.001274    677.41248   677.41248
  734.0       0.001362    676.98077   676.98077
  751.0       0.001332    676.54834   676.54834
  678.0       0.001475    676.11554   676.11554
  684.0       0.001462    675.68243   675.68243
  697.0       0.001435    675.24847   675.24847
  702.0       0.001425    674.81464   674.81464
  685.0       0.001460    674.37982   674.37982
  748.0       0.001337    673.94476   673.94476
  689.0       0.001451    673.50928   673.50928
  662.0       0.001511    673.07349   673.07349
  700.0       0.001429    672.63690   672.63690
  727.0       0.001376    672.20032   672.20032
  735.0       0.001361    671.76300   671.76300
  716.0       0.001397    671.32544   671.32544
  652.0       0.001534    670.88739   670.88739
  701.0       0.001427    670.44904   670.44904
  734.0       0.001362    670.01031   670.01031
  691.0       0.001447    669.57104   669.57104
  688.0       0.001453    669.13135   669.13135
  654.0       0.001529    668.69165   668.69165
  694.0       0.001441    668.25128   668.25128
  699.0       0.001431    667.81055   667.81055
  687.0       0.001456    667.36951   667.36951
  667.0       0.001499    666.92810   666.92810
  654.0       0.001529    666.48657   666.48657
  699.0       0.001431    666.04443   666.04443
  701.0       0.001427    665.60211   665.60211
  693.0       0.001443    665.15955   665.15955
  700.0       0.001429    664.71637   664.71637
  749.0       0.001335    664.27325   664.27325
  751.0       0.001332    663.82971   663.82971
  716.0       0.001397    663.38580   663.38580
  629.0       0.001590    662.94159   662.94159
  642.0       0.001558    662.49713   662.49713
  634.0       0.001577    662.05237   662.05237
  625.0       0.001600    661.60748   661.60748
  737.0       0.001357    661.16211   661.16211
  687.0       0.001456    660.71667   660.71667
  701.0       0.001427    660.27075   660.27075
  653.0       0.001531    659.82489   659.82489
  653.0       0.001531    659.37854   659.37854
  649.0       0.001541    658.93201   658.93201
  676.0       0.001479    658.48535   658.48535
  709.0       0.001410    658.03833   658.03833
  667.0       0.001499    657.59125   657.59125
  722.0       0.001385    657.14392   657.14392
  686.0       0.001458    656.69623   656.69623
  619.0       0.001616    656.24841   656.24841
  675.0       0.001481    655.80042   655.80042
  657.0       0.001522    655.35229   655.35229
  656.0       0.001524    654.90405   654.90405
  672.0       0.001488    654.45532   654.45532
  653.0       0.001531    654.00677   654.00677
  716.0       0.001397    653.55780   653.55780
  665.0       0.001504    653.10907   653.10907
  674.0       0.001484    652.65973   652.65973
  656.0       0.001524    652.21027   652.21027
  634.0       0.001577    651.76086   651.76086
  690.0       0.001449    651.31134   651.31134
  635.0       0.001575    650.86163   650.86163
  620.0       0.001613    650.41180   650.41180
  656.0       0.001524    649.96191   649.96191
  684.0       0.001462    649.51172   649.51172
  646.0       0.001548    649.06171   649.06171
  641.0       0.001560    648.61115   648.61115
  672.0       0.001488    648.16095   648.16095
  642.0       0.001558    647.71033   647.71033
  643.0       0.001555    647.25977   647.25977
  630.0       0.001587    646.80914   646.80914
  675.0       0.001481    646.35846   646.35846
  670.0       0.001493    645.90765   645.90765
  636.0       0.001572    645.45679   645.45679
  618.0       0.001618    645.00586   645.00586
  671.0       0.001490    644.55505   644.55505
  613.0       0.001631    644.10382   644.10382
  649.0       0.001541    643.65289   643.65289
  688.0       0.001453    643.20190   643.20190
  662.0       0.001511    642.75073   642.75073
  658.0       0.001520    642.29962   642.29962
  620.0       0.001613    641.84863   641.84863
  644.0       0.001553    641.39746   641.39746
  622.0       0.001608    640.94617   640.94617
  582.0       0.001718    640.49506   640.49506
  602.0       0.001661    640.04376   640.04376
  608.0       0.001645    639.59265   639.59265
  677.0       0.001477    639.14148   639.14148
  635.0       0.001575    638.69025   638.69025
  653.0       0.001531    638.23920   638.23920
  594.0       0.001684    637.78802   637.78802
  617.0       0.001621    637.33691   637.33691
  629.0       0.001590    636.88599   636.88599
  625.0       0.001600    636.43500   636.43500
  623.0       0.001605    635.98419   635.98419
  627.0       0.001595    635.53314   635.53314
  592.0       0.001689    635.08234   635.08234
  630.0       0.001587    634.63165   634.63165
  685.0       0.001460    634.18091   634.18091
  609.0       0.001642    633.73029   633.73029
  654.0       0.001529    633.27960   633.27960
  602.0       0.001661    632.82947   632.82947
  678.0       0.001475    632.37897   632.37897
  665.0       0.001504    631.92871   631.92871
  601.0       0.001664    631.47845   631.47845
  631.0       0.001585    631.02832   631.02832
  674.0       0.001484    630.57849   630.57849
  623.0       0.001605    630.12860   630.12860
  618.0       0.001618    629.67883   629.67883
  653.0       0.001531    629.22906   629.22906
  612.0       0.001634    628.77966   628.77966
  573.0       0.001745    628.33026   628.33026
  663.0       0.001508    627.88116   627.88116
  625.0       0.001600    627.43207   627.43207
  618.0       0.001618    626.98291   626.98291
  658.0       0.001520    626.53424   626.53424
  566.0       0.001767    626.08551   626.08551
  634.0       0.001577    625.63721   625.63721
  569.0       0.001757    625.18872   625.18872
  609.0       0.001642    624.74060   624.74060
  632.0       0.001582    624.29266   624.29266
  648.0       0.001543    623.84497   623.84497
  596.0       0.001678    623.39740   623.39740
  660.0       0.001515    622.94995   622.94995
  594.0       0.001684    622.50256   622.50256
  550.0       0.001818    622.05560   622.05560
  601.0       0.001664    621.60876   621.60876
  602.0       0.001661    621.16223   621.16223
  624.0       0.001603    620.71576   620.71576
  623.0       0.001605    620.26935   620.26935
  590.0       0.001695    619.82343   619.82343
  600.0       0.001667    619.37775   619.37775
  629.0       0.001590    618.93231   618.93231
  622.0       0.001608    618.48682   618.48682
  571.0       0.001751    618.04181   618.04181
  619.0       0.001616    617.59692   617.59692
  580.0       0.001724    617.15240   617.15240
  647.0       0.001546    616.70789   616.70789
  618.0       0.001618    616.26392   616.26392
  623.0       0.001605    615.82007   615.82007
  640.0       0.001563    615.37634   615.37634
  607.0       0.001647    614.93304   614.93304
  573.0       0.001745    614.49017   614.49017
  623.0       0.001605    614.04736   614.04736
  609.0       0.001642    613.60492   613.60492
  600.0       0.001667    613.16266   613.16266
  615.0       0.001626    612.72076   612.72076
  542.0       0.001845    612.27911   612.27911
  620.0       0.001613    611.83759   611.83759
  597.0       0.001675    611.39667   611.39667
  629.0       0.001590    610.95599   610.95599
  606.0       0.001650    610.51544   610.51544
  584.0       0.001712    610.07532   610.07532
  594.0       0.001684    609.63544   609.63544
  611.0       0.001637    609.19604   609.19604
  580.0       0.001724    608.75671   608.75671
  610.0       0.001639    608.31793   608.31793
  612.0       0.001634    607.87939   607.87939
  580.0       0.001724    607.44110   607.44110
  608.0       0.001645    607.00330   607.00330
  619.0       0.001616    606.56580   606.56580
  642.0       0.001558    606.12854   606.12854
  582.0       0.001718    605.69177   605.69177
  619.0       0.001616    605.25525   605.25525
  567.0       0.001764    604.81903   604.81903
  542.0       0.001845    604.38336   604.38336
  628.0       0.001592    603.94812   603.94812
  634.0       0.001577    603.51306   603.51306
  559.0       0.001789    603.07837   603.07837
  580.0       0.001724    602.64392   602.64392
  588.0       0.001701    602.20996   602.20996
  573.0       0.001745    601.77643   601.77643
  578.0       0.001730    601.34326   601.34326
  529.0       0.001890    600.91077   600.91077
  546.0       0.001832    600.47809   600.47809
  595.0       0.001681    600.04626   600.04626
  646.0       0.001548    599.61450   599.61450
  611.0       0.001637    599.18347   599.18347
  636.0       0.001572    598.75250   598.75250
  565.0       0.001770    598.32220   598.32220
  638.0       0.001567    597.89233   597.89233
  588.0       0.001701    597.46277   597.46277
  608.0       0.001645    597.03357   597.03357
  547.0       0.001828    596.60486   596.60486
  624.0       0.001603    596.17657   596.17657
  643.0       0.001555    595.74872   595.74872
  596.0       0.001678    595.32117   595.32117
  534.0       0.001873    594.89417   594.89417
  620.0       0.001613    594.46753   594.46753
  588.0       0.001701    594.04150   594.04150
  535.0       0.001869    593.61584   593.61584
  616.0       0.001623    593.19073   593.19073
  546.0       0.001832    592.76593   592.76593
  613.0       0.001631    592.34155   592.34155
  587.0       0.001704    591.91772   591.91772
  552.0       0.001812    591.49432   591.49432
  581.0       0.001721    591.07123   591.07123
  584.0       0.001712    590.64886   590.64886
  621.0       0.001610    590.22675   590.22675
  537.0       0.001862    589.80530   589.80530
  548.0       0.001825    589.38409   589.38409
  601.0       0.001664    588.96362   588.96362
  598.0       0.001672    588.54340   588.54340
  561.0       0.001783    588.12384   588.12384
  612.0       0.001634    587.70465   587.70465
  608.0       0.001645    587.28589   587.28589
  607.0       0.001647    586.86792   586.86792
  589.0       0.001698    586.45001   586.45001
  599.0       0.001669    586.03302   586.03302
  563.0       0.001776    585.61639   585.61639
  585.0       0.001709    585.20013   585.20013
  577.0       0.001733    584.78448   584.78448
  567.0       0.001764    584.36920   584.36920
  578.0       0.001730    583.95465   583.95465
  589.0       0.001698    583.54065   583.54065
  562.0       0.001779    583.12689   583.12689
  515.0       0.001942    582.71381   582.71381
  609.0       0.001642    582.30121   582.30121
  590.0       0.001695    581.88934   581.88934
  552.0       0.001812    581.47766   581.47766
  570.0       0.001754    581.06653   581.06653
  613.0       0.001631    580.65607   580.65607
  533.0       0.001876    580.24615   580.24615
  583.0       0.001715    579.83679   579.83679
  608.0       0.001645    579.42792   579.42792
  576.0       0.001736    579.01965   579.01965
  600.0       0.001667    578.61188   578.61188
  621.0       0.001610    578.20459   578.20459
  553.0       0.001808    577.79791   577.79791
  601.0       0.001664    577.39185   577.39185
  560.0       0.001786    576.98639   576.98639
  612.0       0.001634    576.58136   576.58136
  575.0       0.001739    576.17688   576.17688
  557.0       0.001795    575.77301   575.77301
  595.0       0.001681    575.36951   575.36951
  573.0       0.001745    574.96680   574.96680
  570.0       0.001754    574.56451   574.56451
  612.0       0.001634    574.16296   574.16296
  586.0       0.001706    573.76215   573.76215
  548.0       0.001825    573.36133   573.36133
  554.0       0.001805    572.96155   572.96155
  560.0       0.001786    572.56226   572.56226
  535.0       0.001869    572.16345   572.16345
  577.0       0.001733    571.76520   571.76520
  576.0       0.001736    571.36774   571.36774
  580.0       0.001724    570.97070   570.97070
  600.0       0.001667    570.57434   570.57434
  604.0       0.001656    570.17853   570.17853
  610.0       0.001639    569.78320   569.78320
  567.0       0.001764    569.38861   569.38861
  545.0       0.001835    568.99451   568.99451
  539.0       0.001855    568.60107   568.60107
  573.0       0.001745    568.20844   568.20844
  597.0       0.001675    567.81616   567.81616
  568.0       0.001761    567.42450   567.42450
  595.0       0.001681    567.03351   567.03351
  584.0       0.001712    566.64313   566.64313
  576.0       0.001736    566.25336   566.25336
  587.0       0.001704    565.86401   565.86401
  525.0       0.001905    565.47565   565.47565
  515.0       0.001942    565.08752   565.08752
  538.0       0.001859    564.70026   564.70026
  570.0       0.001754    564.31366   564.31366
  561.0       0.001783    563.92749   563.92749
  551.0       0.001815    563.54199   563.54199
  563.0       0.001776    563.15717   563.15717
  556.0       0.001799    562.77295   562.77295
  544.0       0.001838    562.38934   562.38934
  504.0       0.001984    562.00659   562.00659
  554.0       0.001805    561.62390   561.62390
  565.0       0.001770    561.24243   561.24243
  576.0       0.001736    560.86127   560.86127
  583.0       0.001715    560.48090   560.48090
  586.0       0.001706    560.10107   560.10107
  597.0       0.001675    559.72192   559.72192
  593.0       0.001686    559.34351   559.34351
  566.0       0.001767    558.96570   558.96570
  584.0       0.001712    558.58838   558.58838
  554.0       0.001805    558.21179   558.21179
  608.0       0.001645    557.83582   557.83582
  559.0       0.001789    557.46069   557.46069
  535.0       0.001869    557.08600   557.08600
  578.0       0.001730    556.71204   556.71204
  605.0       0.001653    556.33862   556.33862
  546.0       0.001832    555.96594   555.96594
  548.0       0.001825    555.59412   555.59412
  561.0       0.001783    555.22272   555.22272
  585.0       0.001709    554.85193   554.85193
  554.0       0.001805    554.48199   554.48199
  523.0       0.001912    554.11249   554.11249
  584.0       0.001712    553.74384   553.74384
  562.0       0.001779    553.37579   553.37579
  552.0       0.001812    553.00842   553.00842
  522.0       0.001916    552.64154   552.64154
  582.0       0.001718    552.27570   552.27570
  512.0       0.001953    551.91028   551.91028
  516.0       0.001938    551.54547   551.54547
  596.0       0.001678    551.18158   551.18158
  577.0       0.001733    550.81799   550.81799
  512.0       0.001953    550.45520   550.45520
  538.0       0.001859    550.09332   550.09332
  545.0       0.001835    549.73187   549.73187
  522.0       0.001916    549.37122   549.37122
  553.0       0.001808    549.01129   549.01129
  535.0       0.001869    548.65198   548.65198
  536.0       0.001866    548.29333   548.29333
  550.0       0.001818    547.93555   547.93555
  512.0       0.001953    547.57813   547.57813
  555.0       0.001802    547.22144   547.22144
  530.0       0.001887    546.86566   546.86566
  548.0       0.001825    546.51025   546.51025
  562.0       0.001779    546.15588   546.15588
  522.0       0.001916    545.80206   545.80206
  521.0       0.001919    545.44861   545.44861
  542.0       0.001845    545.09631   545.09631
  517.0       0.001934    544.74438   544.74438
  544.0       0.001838    544.39331   544.39331
  538.0       0.001859    544.04291   544.04291
  560.0       0.001786    543.69318   543.69318
  520.0       0.001923    543.34406   543.34406
  550.0       0.001818    542.99579   542.99579
  513.0       0.001949    542.64813   542.64813
  527.0       0.001898    542.30109   542.30109
  516.0       0.001938    541.95490   541.95490
  542.0       0.001845    541.60919   541.60919
  508.0       0.001969    541.26447   541.26447
  527.0       0.001898    540.92029   540.92029
  518.0       0.001931    540.57678   540.57678
  575.0       0.001739    540.23407   540.23407
  459.0       0.002179    539.89185   539.89185
  490.0       0.002041    539.55060   539.55060
  538.0       0.001859    539.20990   539.20990
  535.0       0.001869    538.86993   538.86993
  528.0       0.001894    538.53070   538.53070
  548.0       0.001825    538.19189   538.19189
  555.0       0.001802    537.85406   537.85406
  558.0       0.001792    537.51703   537.51703
  498.0       0.002008    537.18042   537.18042
  551.0       0.001815    536.84467   536.84467
  557.0       0.001795    536.50964   536.50964
  527.0       0.001898    536.17535   536.17535
  555.0       0.001802    535.84167   535.84167
  539.0       0.001855    535.50861   535.50861
  552.0       0.001812    535.17651   535.17651
  514.0       0.001946    534.84497   534.84497
  539.0       0.001855    534.51410   534.51410
  557.0       0.001795    534.18390   534.18390
  567.0       0.001764    533.85449   533.85449
  528.0       0.001894    533.52582   533.52582
  540.0       0.001852    533.19788   533.19788
  558.0       0.001792    532.87061   532.87061
  517.0       0.001934    532.54395   532.54395
  553.0       0.001808    532.21796   532.21796
  588.0       0.001701    531.89288   531.89288
  522.0       0.001916    531.56842   531.56842
  538.0       0.001859    531.24475   531.24475
  502.0       0.001992    530.92175   530.92175
  529.0       0.001890    530.59937   530.59937
  536.0       0.001866    530.27765   530.27765
  531.0       0.001883    529.95679   529.95679
  521.0       0.001919    529.63666   529.63666
  529.0       0.001890    529.31714   529.31714
  514.0       0.001946    528.99847   528.99847
  520.0       0.001923    528.68042   528.68042
  540.0       0.001852    528.36304   528.36304
  563.0       0.001776    528.04626   528.04626
  579.0       0.001727    527.73041   527.73041
  541.0       0.001848    527.41522   527.41522
  559.0       0.001789    527.10077   527.10077
  505.0       0.001980    526.78687   526.78687
  529.0       0.001890    526.47394   526.47394
  502.0       0.001992    526.16144   526.16144
  514.0       0.001946    525.84979   525.84979
  532.0       0.001880    525.53882   525.53882
  487.0       0.002053    525.22858   525.22858
  577.0       0.001733    524.91901   524.91901
  536.0       0.001866    524.61035   524.61035
  518.0       0.001931    524.30219   524.30219
  531.0       0.001883    523.99487   523.99487
  577.0       0.001733    523.68817   523.68817
  523.0       0.001912    523.38232   523.38232
  554.0       0.001805    523.07703   523.07703
  531.0       0.001883    522.77258   522.77258
  544.0       0.001838    522.46869   522.46869
  535.0       0.001869    522.16571   522.16571
  534.0       0.001873    521.86322   521.86322
  537.0       0.001862    521.56158   521.56158
  507.0       0.001972    521.26044   521.26044
  547.0       0.001828    520.96033   520.96033
  557.0       0.001795    520.66071   520.66071
  477.0       0.002096    520.36200   520.36200
  537.0       0.001862    520.06354   520.06354
  506.0       0.001976    519.76642   519.76642
  493.0       0.002028    519.46954   519.46954
  517.0       0.001934    519.17365   519.17365
  535.0       0.001869    518.87823   518.87823
  593.0       0.001686    518.58350   518.58350
  500.0       0.002000    518.28992   518.28992
  527.0       0.001898    517.99658   517.99658
  495.0       0.002020    517.70410   517.70410
  510.0       0.001961    517.41241   517.41241
  527.0       0.001898    517.12146   517.12146
  551.0       0.001815    516.83099   516.83099
  536.0       0.001866    516.54138   516.54138
  507.0       0.001972    516.25250   516.25250
  575.0       0.001739    515.96429   515.96429
  555.0       0.001802    515.67682   515.67682
  489.0       0.002045    515.38989   515.38989
  475.0       0.002105    515.10370   515.10370
  530.0       0.001887    514.81848   514.81848
  530.0       0.001887    514.53369   514.53369
  543.0       0.001842    514.24976   514.24976
  510.0       0.001961    513.96649   513.96649
  499.0       0.002004    513.68390   513.68390
  524.0       0.001908    513.40198   513.40198
  506.0       0.001976    513.12067   513.12067
  559.0       0.001789    512.84033   512.84033
  532.0       0.001880    512.56073   512.56073
  509.0       0.001965    512.28143   512.28143
  540.0       0.001852    512.00299   512.00299
  511.0       0.001957    511.72540   511.72540
  512.0       0.001953    511.44849   511.44849
  525.0       0.001905    511.17206   511.17206
  541.0       0.001848    510.89648   510.89648
  556.0       0.001799    510.62164   510.62164
  531.0       0.001883    510.34756   510.34756
  519.0       0.001927    510.07397   510.07397
  508.0       0.001969    509.80121   509.80121
  529.0       0.001890    509.52905   509.52905
  536.0       0.001866    509.25763   509.25763
  536.0       0.001866    508.98700   508.98700
  533.0       0.001876    508.71683   508.71683
  479.0       0.002088    508.44760   508.44760
  497.0       0.002012    508.17877   508.17877
  527.0       0.001898    507.91095   507.91095
  508.0       0.001969    507.64359   507.64359
  489.0       0.002045    507.37701   507.37701
  489.0       0.002045    507.11099   507.11099
  553.0       0.001808    506.84595   506.84595
  496.0       0.002016    506.58139   506.58139
  498.0       0.002008    506.31763   506.31763
  488.0       0.002049    506.05441   506.05441
  505.0       0.001980    505.79208   505.79208
  528.0       0.001894    505.53015   505.53015
  523.0       0.001912    505.26904   505.26904
  506.0       0.001976    505.00876   505.00876
  494.0       0.002024    504.74896   504.74896
  494.0       0.002024    504.48987   504.48987
  480.0       0.002083    504.23163   504.23163
  542.0       0.001845    503.97388   503.97388
  508.0       0.001969    503.71674   503.71674
  510.0       0.001961    503.46045   503.46045
  512.0       0.001953    503.20502   503.20502
  481.0       0.002079    502.94995   502.94995
  496.0       0.002016    502.69556   502.69556
  541.0       0.001848    502.44186   502.44186
  560.0       0.001786    502.18890   502.18890
  523.0       0.001912    501.93665   501.93665
  522.0       0.001916    501.68503   501.68503
  516.0       0.001938    501.43411   501.43411
  497.0       0.002012    501.18378   501.18378
  524.0       0.001908    500.93405   500.93405
  486.0       0.002058    500.68527   500.68527
  504.0       0.001984    500.43698   500.43698
  536.0       0.001866    500.18945   500.18945
  541.0       0.001848    499.94226   499.94226
  491.0       0.002037    499.69601   499.69601
  524.0       0.001908    499.45053   499.45053
  532.0       0.001880    499.20557   499.20557
  509.0       0.001965    498.96118   498.96118
  492.0       0.002033    498.71747   498.71747
  509.0       0.001965    498.47467   498.47467
  517.0       0.001934    498.23233   498.23233
  475.0       0.002105    497.99066   497.99066
  548.0       0.001825    497.74973   497.74973
  486.0       0.002058    497.50928   497.50928
  501.0       0.001996    497.26968   497.26968
  529.0       0.001890    497.03064   497.03064
  447.0       0.002237    496.79224   496.79886
  510.0       0.001961    496.55450   496.56119
  496.0       0.002016    496.31720   496.32397
  473.0       0.002114    496.08084   496.08768
  524.0       0.001908    495.84518   495.85211
  476.0       0.002101    495.60992   495.61694
  461.0       0.002169    495.37543   495.38251
  524.0       0.001908    495.14169   495.14886
  533.0       0.001876    494.90829   494.91556
  499.0       0.002004    494.67575   494.68311
  520.0       0.001923    494.44376   494.45120
  501.0       0.001996    494.21243   494.21997
  531.0       0.001883    493.98190   493.98953
  473.0       0.002114    493.75186   493.75958
  497.0       0.002012    493.52240   493.53021
  550.0       0.001818    493.29376   493.30167
  482.0       0.002075    493.06561   493.07361
  486.0       0.002058    492.83804   492.84616
  506.0       0.001976    492.61121   492.61942
  515.0       0.001942    492.38513   492.39343
  516.0       0.001938    492.15948   492.16791
  520.0       0.001923    491.93451   491.94305
  505.0       0.001980    491.71014   491.71878
  519.0       0.001927    491.48645   491.49521
  509.0       0.001965    491.26340   491.27228
  537.0       0.001862    491.04092   491.04993
  498.0       0.002008    490.81906   490.82819
  504.0       0.001984    490.59778   490.60703
  528.0       0.001894    490.37732   490.38669
  495.0       0.002020    490.15729   490.16678
  490.0       0.002041    489.93802   489.94763
  504.0       0.001984    489.71906   489.72882
  482.0       0.002075    489.50113   489.51102
  492.0       0.002033    489.28354   489.29358
  467.0       0.002141    489.06665   489.07681
  473.0       0.002114    488.85037   488.86069
  516.0       0.001938    488.63455   488.64502
  486.0       0.002058    488.41953   488.43015
  496.0       0.002016    488.20517   488.21594
  506.0       0.001976    487.99121   488.00214
  511.0       0.001957    487.77789   487.78900
  481.0       0.002079    487.56522   487.57648
  527.0       0.001898    487.35315   487.36459
  515.0       0.001942    487.14182   487.15341
  467.0       0.002141    486.93091   486.94269
  456.0       0.002193    486.72067   486.73264
  450.0       0.002222    486.51108   486.52322
  464.0       0.002155    486.30185   486.31418
  505.0       0.001980    486.09357   486.10611
  475.0       0.002105    485.88559   485.89832
  503.0       0.001988    485.67838   485.69131
  520.0       0.001923    485.47165   485.48480
  483.0       0.002070    485.26550   485.27887
  491.0       0.002037    485.06003   485.07361
  516.0       0.001938    484.85513   484.86893
  504.0       0.001984    484.65073   484.66476
  494.0       0.002024    484.44690   484.46115
  491.0       0.002037    484.24377   484.25827
  479.0       0.002088    484.04114   484.05591
  480.0       0.002083    483.83917   483.85419
  438.0       0.002283    483.63776   483.65302
  449.0       0.002227    483.43686   483.45239
  487.0       0.002053    483.23657   483.25238
  468.0       0.002137    483.03683   483.05292
  479.0       0.002088    482.83755   482.85394
  466.0       0.002146    482.63916   482.65585
  519.0       0.001927    482.44101   482.45801
  504.0       0.001984    482.24356   482.26086
  523.0       0.001912    482.04684   482.06448
  500.0       0.002000    481.85052   481.86850
  480.0       0.002083    481.65475   481.67307
  490.0       0.002041    481.45956   481.47821
  469.0       0.002132    481.26486   481.28387
  505.0       0.001980    481.07086   481.09024
  496.0       0.002016    480.87732   480.89709
  501.0       0.001996    480.68442   480.70459
  473.0       0.002114    480.49210   480.51266
  462.0       0.002165    480.30026   480.32126
  485.0       0.002062    480.10895   480.13037
  486.0       0.002058    479.91824   479.94012
  461.0       0.002169    479.72800   479.75034
  486.0       0.002058    479.53839   479.56122
  430.0       0.002326    479.34933   479.37265
  445.0       0.002247    479.16083   479.18463
  484.0       0.002066    478.97278   478.99713
  445.0       0.002247    478.78540   478.81027
  515.0       0.001942    478.59839   478.62384
  467.0       0.002141    478.41199   478.43802
  524.0       0.001908    478.22623   478.25284
  468.0       0.002137    478.04083   478.06808
  473.0       0.002114    477.85611   477.88400
  451.0       0.002217    477.67191   477.70044
  472.0       0.002119    477.48822   477.51746
  518.0       0.001931    477.30505   477.33521
  469.0       0.002132    477.12241   477.15332
  514.0       0.001946    476.94028   476.97195
  477.0       0.002096    476.75873   476.79120
  486.0       0.002058    476.57761   476.61090
  478.0       0.002092    476.39709   476.43124
  458.0       0.002183    476.21707   476.25214
  490.0       0.002041    476.03751   476.07352
  460.0       0.002174    475.85861   475.89560
  482.0       0.002075    475.68015   475.71814
  472.0       0.002119    475.50211   475.54114
  478.0       0.002092    475.32480   475.36493
  444.0       0.002252    475.14783   475.18909
  487.0       0.002053    474.97137   475.01382
  480.0       0.002083    474.79550   474.83920
  452.0       0.002212    474.62027   474.66528
  476.0       0.002101    474.44534   474.49173
  482.0       0.002075    474.27081   474.31863
  503.0       0.001988    474.09705   474.14633
  450.0       0.002222    473.92358   473.97443
  471.0       0.002123    473.75082   473.80331
  496.0       0.002016    473.57834   473.63254
  488.0       0.002049    473.40656   473.46255
  488.0       0.002049    473.23514   473.29303
  493.0       0.002028    473.06433   473.12421
  489.0       0.002045    472.89392   472.95593
  519.0       0.001927    472.72412   472.78833
  447.0       0.002237    472.55466   472.62119
  415.0       0.002410    472.38574   472.45474
  484.0       0.002066    472.21729   472.28888
  465.0       0.002151    472.04932   472.12366
  484.0       0.002066    471.88187   471.95911
  492.0       0.002033    471.71490   471.79526
  472.0       0.002119    471.54843   471.63208
  468.0       0.002137    471.38232   471.46945
  490.0       0.002041    471.21677   471.30759
  500.0       0.002000    471.05167   471.14642
  422.0       0.002370    470.88715   470.98611
  445.0       0.002247    470.72293   470.82642
  437.0       0.002288    470.55945   470.66772
  472.0       0.002119    470.39624   470.50967
  494.0       0.002024    470.23343   470.35239
  481.0       0.002079    470.07129   470.19620
  497.0       0.002012    469.90945   470.04077
  452.0       0.002212    469.74811   469.88635
  463.0       0.002160    469.58716   469.73288
  457.0       0.002188    469.42700   469.58081
  480.0       0.002083    469.26715   469.42978
  487.0       0.002053    469.10748   469.27966
  514.0       0.001946    468.94858   469.13123
  484.0       0.002066    468.78989   468.98398
  458.0       0.002183    468.63190   468.83853
  460.0       0.002174    468.47424   468.69467
  490.0       0.002041    468.31699   468.55264
  486.0       0.002058    468.16040   468.41296
  461.0       0.002169    468.00400   468.27533
  489.0       0.002045    467.84818   468.14044
  464.0       0.002155    467.69266   468.00836
  510.0       0.001961    467.53763   467.87979
  471.0       0.002123    467.38315   467.75519
  463.0       0.002160    467.22913   467.63516
  433.0       0.002309    467.07535   467.52029
  485.0       0.002062    466.92209   467.41183
  435.0       0.002299    466.76944   467.31110
  475.0       0.002105    466.61700   467.21936
  454.0       0.002203    466.46509   467.13898
  456.0       0.002193    466.31363   467.07263
  533.0       0.001876    466.16257   467.02402
  460.0       0.002174    466.01202   466.99832
  469.0       0.002132    465.86172   467.00229
  472.0       0.002119    465.71191   467.04633
  493.0       0.002028    465.56271   467.14551
  478.0       0.002092    465.41357   468.04477
  483.0       0.002070    465.26514   468.34903
  473.0       0.002114    465.11703   468.85696
  469.0       0.002132    464.96930   469.77448
  504.0       0.001984    464.82214   471.56573
  487.0       0.002053    464.67529   475.08673
  501.0       0.001996    464.52890   481.51816
  502.0       0.001992    464.38266   491.88107
  497.0       0.002012    464.23715   507.14615
  546.0       0.001832    464.09186   526.06348
  636.0       0.001572    463.94714   543.82562
  572.0       0.001748    463.80264   549.99219
  506.0       0.001976    463.65875   535.83740
  515.0       0.001942    463.51511   509.75861
  505.0       0.001980    463.37195   488.56549
  474.0       0.002110    463.22906   476.67331
  486.0       0.002058    463.08661   471.18768
  485.0       0.002062    462.94467   468.67218
  495.0       0.002020    462.80304   467.28699
  495.0       0.002020    462.66171   466.36322
  441.0       0.002268    462.52103   465.68079
  454.0       0.002203    462.38046   465.14810
  496.0       0.002016    462.24048   464.71631
  535.0       0.001869    462.10086   464.35474
  467.0       0.002141    461.96146   464.04352
  512.0       0.001953    461.82260   463.76987
  484.0       0.002066    461.68405   463.52435
  480.0       0.002083    461.54596   463.30069
  483.0       0.002070    461.40814   463.09409
  476.0       0.002101    461.27084   462.90128
  492.0       0.002033    461.13394   462.71954
  479.0       0.002088    460.99719   462.54672
  505.0       0.001980    460.86087   462.38153
  527.0       0.001898    460.72504   462.22287
  459.0       0.002179    460.58960   462.06967
  475.0       0.002105    460.45428   461.92090
  495.0       0.002020    460.31955   461.77649
  515.0       0.001942    460.18512   461.63559
  480.0       0.002083    460.05109   461.49796
  461.0       0.002169    459.91730   461.36301
  513.0       0.001949    459.78409   461.23096
  463.0       0.002160    459.65109   461.10107
  485.0       0.002062    459.51849   460.97342
  481.0       0.002079    459.38629   460.84781
  482.0       0.002075    459.25427   460.72394
  479.0       0.002088    459.12286   460.60208
  529.0       0.001890    458.99161   460.48169
  502.0       0.001992    458.86075   460.36295
  461.0       0.002169    458.73032   460.24582
  467.0       0.002141    458.60016   460.13010
  459.0       0.002179    458.47028   460.01575
  499.0       0.002004    458.34085   459.90286
  430.0       0.002326    458.21173   459.79132
  510.0       0.001961    458.08298   459.68109
  512.0       0.001953    457.95462   459.57227
  502.0       0.001992    457.82648   459.46466
  486.0       0.002058    457.69870   459.35834
  460.0       0.002174    457.57129   459.25330
  492.0       0.002033    457.44412   459.14951
  486.0       0.002058    457.31754   459.04718
  492.0       0.002033    457.19095   458.94586
  523.0       0.001912    457.06506   458.84619
  498.0       0.002008    456.93924   458.74759
  485.0       0.002062    456.81384   458.65036
  445.0       0.002247    456.68866   458.55438
  504.0       0.001984    456.56400   458.45993
  503.0       0.001988    456.43954   458.36676
  485.0       0.002062    456.31537   458.27496
  479.0       0.002088    456.19162   458.18469
  474.0       0.002110    456.06815   458.09583
  470.0       0.002128    455.94504   458.00851
  473.0       0.002114    455.82205   457.92252
  507.0       0.001972    455.69955   457.83826
  480.0       0.002083    455.57745   457.75568
  503.0       0.001988    455.45547   457.67456
  476.0       0.002101    455.33392   457.59528
  459.0       0.002179    455.21255   457.51764
  414.0       0.002415    455.09164   457.44196
  463.0       0.002160    454.97095   457.36798
  441.0       0.002268    454.85062   457.29608
  445.0       0.002247    454.73062   457.22620
  475.0       0.002105    454.61078   457.15823
  510.0       0.001961    454.49136   457.09265
  437.0       0.002288    454.37228   457.02930
  462.0       0.002165    454.25333   456.96823
  441.0       0.002268    454.13486   456.90985
  485.0       0.002062    454.01657   456.85403
  492.0       0.002033    453.89853   456.80106
  462.0       0.002165    453.78088   456.75116
  510.0       0.001961    453.66348   456.70456
  490.0       0.002041    453.54657   456.66174
  488.0       0.002049    453.42972   456.62280
  440.0       0.002273    453.31308   456.58835
  481.0       0.002079    453.19708   456.55966
  445.0       0.002247    453.08105   456.53726
  453.0       0.002208    452.96542   456.52390
  496.0       0.002016    452.85007   456.52481
  499.0       0.002004    452.73499   456.55530
  453.0       0.002208    452.62009   456.65143
  463.0       0.002160    452.50558   456.87805
  501.0       0.001996    452.39142   457.31143
  429.0       0.002331    452.27737   458.02219
  482.0       0.002075    452.16373   459.01855
  502.0       0.001992    452.05032   460.10382
  533.0       0.001876    451.93723   460.69073
  541.0       0.001848    451.82437   460.10120
  526.0       0.001901    451.71173   458.66766
  466.0       0.002146    451.59946   457.48724
  513.0       0.001949    451.48740   456.90005
  447.0       0.002237    451.37567   456.69791
  479.0       0.002088    451.26413   456.65057
  460.0       0.002174    451.15289   456.65662
  482.0       0.002075    451.04181   456.68732
  456.0       0.002193    450.93115   456.73532
  446.0       0.002242    450.82059   456.79773
  495.0       0.002020    450.71042   456.87344
  472.0       0.002119    450.60046   456.96201
  503.0       0.001988    450.49072   457.06323
  457.0       0.002188    450.38132   457.17749
  479.0       0.002088    450.27213   457.30536
  507.0       0.001972    450.16318   457.44730
  477.0       0.002096    450.05453   457.60443
  502.0       0.001992    449.94608   457.77740
  498.0       0.002008    449.83789   457.96735
  487.0       0.002053    449.72998   458.17569
  481.0       0.002079    449.62238   458.40363
  477.0       0.002096    449.51483   458.65265
  516.0       0.001938    449.40762   458.92462
  491.0       0.002037    449.30066   459.22122
  459.0       0.002179    449.19400   459.54480
  478.0       0.002092    449.08762   459.89749
  467.0       0.002141    448.98132   460.28198
  482.0       0.002075    448.87543   460.70135
  454.0       0.002203    448.76965   461.15845
  465.0       0.002151    448.66409   461.65735
  464.0       0.002155    448.55890   462.20200
  445.0       0.002247    448.45383   462.79730
  497.0       0.002012    448.34903   463.44843
  467.0       0.002141    448.24438   464.16101
  497.0       0.002012    448.14008   464.94272
  486.0       0.002058    448.03601   465.80057
  460.0       0.002174    447.93216   466.74438
  451.0       0.002217    447.82855   467.78412
  510.0       0.001961    447.72519   468.93137
  464.0       0.002155    447.62186   470.20081
  445.0       0.002247    447.51892   471.60803
  428.0       0.002336    447.41623   473.17325
  453.0       0.002208    447.31363   474.91830
  473.0       0.002114    447.21127   476.86920
  457.0       0.002188    447.10928   479.05978
  443.0       0.002257    447.00735   481.52628
  465.0       0.002151    446.90573   484.31744
  436.0       0.002294    446.80423   487.48880
  470.0       0.002128    446.70316   491.10880
  494.0       0.002024    446.60214   495.26648
  480.0       0.002083    446.50140   500.06686
  471.0       0.002123    446.40082   505.65094
  495.0       0.002020    446.30038   512.19257
  505.0       0.001980    446.20029   519.91681
  527.0       0.001898    446.10043   529.13055
  498.0       0.002008    446.00061   540.22845
  482.0       0.002075    445.90125   553.76959
  538.0       0.001859    445.80176   570.51532
  510.0       0.001961    445.70270   591.55054
  570.0       0.001754    445.60385   618.49982
  573.0       0.001745    445.50519   653.80121
  623.0       0.001605    445.40674   701.59247
  630.0       0.001587    445.30835   770.15857
  793.0       0.001261    445.21039   880.01093
  993.0       0.001007    445.11243   1082.07300
  1371.0      0.000729    445.01474   1479.58582
  2011.0      0.000497    444.91727   2235.56201
  3425.0      0.0002920   444.81998   3515.95264
  5578.0      0.0001793   444.72287   5428.64648
  8211.0      0.0001218   444.62582   7894.38770
  10899.0     0.0000918   444.52939   10064.21680
  12032.0     0.0000831   444.43286   10628.15723
  8871.0      0.0001127   444.33646   8581.50781
  4898.0      0.0002042   444.24036   5409.41309
  2495.0      0.000401    444.14444   3019.59326
  1571.0      0.000637    444.04865   1753.09729
  975.0       0.001026    443.95319   1199.42627
  761.0       0.001314    443.85782   955.93176
  643.0       0.001555    443.76254   825.95367
  605.0       0.001653    443.66754   742.42902
  539.0       0.001855    443.57278   683.76880
  554.0       0.001805    443.47818   640.72266
  480.0       0.002083    443.38364   608.20288
  496.0       0.002016    443.28958   583.06116
  524.0       0.001908    443.19540   563.20526
  526.0       0.001901    443.10156   547.26208
  474.0       0.002110    443.00781   534.25482
  483.0       0.002070    442.91434   523.50616
  465.0       0.002151    442.82089   514.52234
  481.0       0.002079    442.72778   506.92905
  518.0       0.001931    442.63464   500.45560
  443.0       0.002257    442.54187   494.88602
  454.0       0.002203    442.44934   490.05920
  461.0       0.002169    442.35681   485.84824
  449.0       0.002227    442.26459   482.14822
  452.0       0.002212    442.17242   478.88037
  450.0       0.002222    442.08035   475.97623
  493.0       0.002028    441.98862   473.38354
  458.0       0.002183    441.89703   471.05875
  485.0       0.002062    441.80551   468.96335
  473.0       0.002114    441.71432   467.06857
  455.0       0.002198    441.62320   465.34714
  487.0       0.002053    441.53214   463.77808
  421.0       0.002375    441.44141   462.34384
  434.0       0.002304    441.35083   461.02737
  452.0       0.002212    441.26038   459.81622
  490.0       0.002041    441.17017   458.69803
  420.0       0.002381    441.07993   457.66293
  453.0       0.002208    440.99005   456.70291
  467.0       0.002141    440.90030   455.80945
  435.0       0.002299    440.81055   454.97641
  435.0       0.002299    440.72107   454.19757
  423.0       0.002364    440.63184   453.46811
  435.0       0.002299    440.54257   452.78345
  472.0       0.002119    440.45370   452.13940
  425.0       0.002353    440.36478   451.53247
  490.0       0.002041    440.27618   450.95935
  426.0       0.002347    440.18768   450.41721
  420.0       0.002381    440.09924   449.90356
  491.0       0.002037    440.01096   449.41592
  406.0       0.002463    439.92303   448.95270
  428.0       0.002336    439.83514   448.51138
  447.0       0.002237    439.74719   448.09033
  396.0       0.002525    439.65967   447.68869
  445.0       0.002247    439.57214   447.30432
  471.0       0.002123    439.48495   446.93616
  461.0       0.002169    439.39789   446.58344
  401.0       0.002494    439.31079   446.24463
  455.0       0.002198    439.22391   445.91913
  465.0       0.002151    439.13721   445.60583
  436.0       0.002294    439.05072   445.30417
  462.0       0.002165    438.96417   445.01291
  453.0       0.002208    438.87793   444.73184
  501.0       0.001996    438.79193   444.46036
  429.0       0.002331    438.70587   444.19742
  440.0       0.002273    438.62018   443.94305
  420.0       0.002381    438.53436   443.69617
  431.0       0.002320    438.44876   443.45670
  393.0       0.002545    438.36337   443.22427
  460.0       0.002174    438.27820   442.99841
  422.0       0.002370    438.19308   442.77866
  431.0       0.002320    438.10815   442.60764
  482.0       0.002075    438.02328   442.39963
  414.0       0.002415    437.93854   442.19690
  458.0       0.002183    437.85400   441.99908
  422.0       0.002370    437.76962   441.80603
  455.0       0.002198    437.68524   441.61731
  461.0       0.002169    437.60114   441.43289
  452.0       0.002212    437.51721   441.25259
  453.0       0.002208    437.43320   441.07587
  446.0       0.002242    437.34961   440.90308
  496.0       0.002016    437.26590   440.73349
  412.0       0.002427    437.18253   440.56738
  421.0       0.002375    437.09909   440.40430
  464.0       0.002155    437.01596   440.24435
  410.0       0.002439    436.93289   440.08725
  455.0       0.002198    436.85004   439.93289
  389.0       0.002571    436.76715   439.78104
  431.0       0.002320    436.68460   439.63193
  448.0       0.002232    436.60211   439.48514
  444.0       0.002252    436.51962   439.34052
  428.0       0.002336    436.43741   439.19827
  438.0       0.002283    436.35529   439.05811
  436.0       0.002294    436.27322   438.91989
  435.0       0.002299    436.19144   438.78378
  455.0       0.002198    436.10968   438.64948
  439.0       0.002278    436.02802   438.51691
  412.0       0.002427    435.94650   438.38611
  408.0       0.002451    435.86517   438.25705
  453.0       0.002208    435.78387   438.12952
  457.0       0.002188    435.70267   438.00348
  441.0       0.002268    435.62180   437.87918
  417.0       0.002398    435.54092   437.75620
  387.0       0.002584    435.46024   437.63464
  478.0       0.002092    435.37958   437.51434
  463.0       0.002160    435.29913   437.39545
  429.0       0.002331    435.21884   437.27783
  454.0       0.002203    435.13858   437.16132
  427.0       0.002342    435.05847   437.04605
  437.0       0.002288    434.97842   436.93185
  444.0       0.002252    434.89868   436.81891
  492.0       0.002033    434.81885   436.70685
  453.0       0.002208    434.73920   436.59586
  470.0       0.002128    434.65985   436.48608
  456.0       0.002193    434.58044   436.37711
  416.0       0.002404    434.50116   436.26907
  419.0       0.002387    434.42206   436.16199
  418.0       0.002392    434.34305   436.05579
  454.0       0.002203    434.26419   435.95050
  437.0       0.002288    434.18530   435.84592
  450.0       0.002222    434.10678   435.74240
  400.0       0.002500    434.02814   435.63943
  388.0       0.002577    433.94977   435.53738
  431.0       0.002320    433.87152   435.43613
  454.0       0.002203    433.79324   435.33545
  481.0       0.002079    433.71521   435.23566
  486.0       0.002058    433.63736   435.13660
  425.0       0.002353    433.55945   435.03806
  438.0       0.002283    433.48184   434.94040
  469.0       0.002132    433.40414   434.84317
  454.0       0.002203    433.32681   434.74686
  429.0       0.002331    433.24945   434.65100
  408.0       0.002451    433.17212   434.55566
  454.0       0.002203    433.09500   434.46109
  390.0       0.002564    433.01816   434.36722
  428.0       0.002336    432.94128   434.27383
  413.0       0.002421    432.86447   434.18094
  421.0       0.002375    432.78790   434.08875
  422.0       0.002370    432.71127   433.99692
  439.0       0.002278    432.63492   433.90579
  452.0       0.002212    432.55853   433.81509
  459.0       0.002179    432.48242   433.72504
  428.0       0.002336    432.40643   433.63553
  471.0       0.002123    432.33047   433.54642
  429.0       0.002331    432.25461   433.45786
  406.0       0.002463    432.17880   433.36966
  381.0       0.002625    432.10324   433.28217
  445.0       0.002247    432.02774   433.19507
  447.0       0.002237    431.95236   433.10843
  443.0       0.002257    431.87708   433.02228
  440.0       0.002273    431.80191   432.93665
  445.0       0.002247    431.72693   432.85150
  424.0       0.002358    431.65192   432.76669
  446.0       0.002242    431.57715   432.68253
  422.0       0.002370    431.50238   432.59866
  447.0       0.002237    431.42783   432.51538
  426.0       0.002347    431.35333   432.43250
  436.0       0.002294    431.27887   432.34998
  407.0       0.002457    431.20477   432.26822
  437.0       0.002288    431.13049   432.18655
  443.0       0.002257    431.05649   432.10556
  415.0       0.002410    430.98251   432.02493
  456.0       0.002193    430.90878   431.94492
  437.0       0.002288    430.83521   431.86536
  450.0       0.002222    430.76144   431.78604
  441.0       0.002268    430.68814   431.70746
  433.0       0.002309    430.61475   431.62921
  417.0       0.002398    430.54138   431.55133
  382.0       0.002618    430.46832   431.47415
  445.0       0.002247    430.39526   431.39734
  378.0       0.002646    430.32242   431.32114
  430.0       0.002326    430.24957   431.24530
  384.0       0.002604    430.17700   431.17014
  402.0       0.002488    430.10440   431.09540
  490.0       0.002041    430.03189   431.02115
  428.0       0.002336    429.95959   430.94754
  425.0       0.002353    429.88730   430.87439
  431.0       0.002320    429.81519   430.08960
  406.0       0.002463    429.74319   430.02570
  406.0       0.002463    429.67120   429.96219
  417.0       0.002398    429.59958   429.89938
  424.0       0.002358    429.52777   429.83682
  459.0       0.002179    429.45621   429.77496
  453.0       0.002208    429.38480   429.71368
  393.0       0.002545    429.31345   429.65298
  362.0       0.002762    429.24219   429.59286
  425.0       0.002353    429.17114   429.53357
  440.0       0.002273    429.10013   429.47485
  412.0       0.002427    429.02914   429.41684
  405.0       0.002469    428.95828   429.35962
  430.0       0.002326    428.88785   429.30356
  402.0       0.002488    428.81720   429.24808
  402.0       0.002488    428.74670   429.19360
  367.0       0.002725    428.67639   429.14020
  466.0       0.002146    428.60614   429.08786
  416.0       0.002404    428.53613   429.03680
  432.0       0.002315    428.46606   428.98682
  446.0       0.002242    428.39621   428.93829
  433.0       0.002309    428.32642   428.89117
  389.0       0.002571    428.25681   428.84567
  416.0       0.002404    428.18729   428.80185
  401.0       0.002494    428.11783   428.75983
  399.0       0.002506    428.04837   428.71967
  399.0       0.002506    427.97925   428.68188
  445.0       0.002247    427.91022   428.64645
  439.0       0.002278    427.84119   428.61346
  447.0       0.002237    427.77243   428.58350
  454.0       0.002203    427.70367   428.55652
  443.0       0.002257    427.63507   428.53299
  424.0       0.002358    427.56647   428.51315
  451.0       0.002217    427.49808   428.49759
  471.0       0.002123    427.42981   428.48672
  415.0       0.002410    427.36157   428.48096
  462.0       0.002165    427.29361   428.48117
  437.0       0.002288    427.22552   428.48770
  432.0       0.002315    427.15784   428.50189
  425.0       0.002353    427.09009   428.52426
  461.0       0.002169    427.02252   428.55618
  434.0       0.002304    426.95502   428.59885
  421.0       0.002375    426.88760   428.65396
  443.0       0.002257    426.82034   428.72342
  451.0       0.002217    426.75323   428.80960
  423.0       0.002364    426.68619   428.91513
  414.0       0.002415    426.61938   429.04352
  422.0       0.002370    426.55264   429.19885
  427.0       0.002342    426.48593   429.38611
  378.0       0.002646    426.41937   429.61203
  426.0       0.002347    426.35287   429.88461
  401.0       0.002494    426.28671   430.21439
  449.0       0.002227    426.22040   430.61478
  417.0       0.002398    426.15445   431.10373
  406.0       0.002463    426.08832   431.70502
  427.0       0.002342    426.02258   432.45148
  461.0       0.002169    425.95688   433.38748
  450.0       0.002222    425.89127   434.57813
  428.0       0.002336    425.82574   436.11630
  478.0       0.002092    425.76041   438.14587
  485.0       0.002062    425.69513   440.89767
  410.0       0.002439    425.63007   444.81277
  415.0       0.002410    425.56519   450.96606
  464.0       0.002155    425.50034   462.17996
  480.0       0.002083    425.43558   485.02237
  503.0       0.001988    425.37082   531.57190
  665.0       0.001504    425.30643   617.49689
  876.0       0.001142    425.24188   751.96704
  1144.0      0.000874    425.17783   922.78668
  1373.0      0.000728    425.11356   1063.45471
  1378.0      0.000726    425.04965   1074.46997
  1111.0      0.000900    424.98572   916.63678
  772.0       0.001295    424.92191   712.55267
  609.0       0.001642    424.85846   569.91052
  584.0       0.001712    424.79492   497.80371
  481.0       0.002079    424.73151   467.28177
  501.0       0.001996    424.66812   453.88373
  431.0       0.002320    424.60501   446.57993
  452.0       0.002212    424.54205   441.80450
  429.0       0.002331    424.47916   438.40479
  430.0       0.002326    424.41635   435.88312
  441.0       0.002268    424.35379   433.95776
  456.0       0.002193    424.29135   432.45010
  468.0       0.002137    424.22888   431.24518
  451.0       0.002217    424.16672   430.26385
  489.0       0.002045    424.10449   429.45160
  424.0       0.002358    424.04254   428.76996
  417.0       0.002398    423.98080   428.19000
  443.0       0.002257    423.91907   427.69086
  414.0       0.002415    423.85742   427.25641
  406.0       0.002463    423.79590   426.87466
  444.0       0.002252    423.73459   426.53644
  439.0       0.002278    423.67349   426.23404
  418.0       0.002392    423.61227   425.96146
  423.0       0.002364    423.55148   425.71436
  429.0       0.002331    423.49069   425.48856
  417.0       0.002398    423.42993   425.28104
  454.0       0.002203    423.36951   425.08936
  419.0       0.002387    423.30902   424.91116
  433.0       0.002309    423.24875   424.74481
  362.0       0.002762    423.18863   424.58881
  429.0       0.002331    423.12869   424.44196
  401.0       0.002494    423.06879   424.30295
  396.0       0.002525    423.00909   424.17111
  422.0       0.002370    422.94955   424.04556
  421.0       0.002375    422.89008   423.92551
  360.0       0.002778    422.83081   423.81061
  432.0       0.002315    422.77158   423.70007
  443.0       0.002257    422.71259   423.59372
  409.0       0.002445    422.65369   423.49100
  423.0       0.002364    422.59485   423.39148
  408.0       0.002451    422.53635   423.29526
  386.0       0.002591    422.47781   423.20157
  420.0       0.002381    422.41946   423.11047
  387.0       0.002584    422.36130   423.02173
  413.0       0.002421    422.30325   422.93509
  430.0       0.002326    422.24539   422.85046
  425.0       0.002353    422.18765   422.76761
  410.0       0.002439    422.13016   422.68655
  426.0       0.002347    422.07251   422.60672
  421.0       0.002375    422.01523   422.52856
  418.0       0.002392    421.95804   422.45172
  357.0       0.002801    421.90106   422.37619
  452.0       0.002212    421.84415   422.30173
  423.0       0.002364    421.78735   422.22836
  415.0       0.002410    421.73074   422.15604
  414.0       0.002415    421.67429   422.08472
  416.0       0.002404    421.61816   422.01450
  449.0       0.002227    421.56195   421.94489
  396.0       0.002525    421.50592   421.87613
  390.0       0.002564    421.45001   421.80814
  414.0       0.002415    421.39441   421.74100
  452.0       0.002212    421.33884   421.67447
  401.0       0.002494    421.28348   421.60864
  451.0       0.002217    421.22821   421.54340
  460.0       0.002174    421.17310   421.47876
  420.0       0.002381    421.11819   421.41476
  375.0       0.002667    421.06348   421.35135
  423.0       0.002364    421.00870   421.28827
  428.0       0.002336    420.95425   421.22583
  422.0       0.002370    420.90002   421.16397
  452.0       0.002212    420.84583   421.10248
  398.0       0.002513    420.79190   421.04153
  402.0       0.002488    420.73798   420.98090
  406.0       0.002463    420.68436   420.92081
  450.0       0.002222    420.63077   420.86099
  432.0       0.002315    420.57736   420.80164
  416.0       0.002404    420.52426   420.74280
  414.0       0.002415    420.47119   420.68420
  421.0       0.002375    420.41830   420.62601
  430.0       0.002326    420.36557   420.56815
  427.0       0.002342    420.31296   420.51062
  425.0       0.002353    420.26059   420.45349
  419.0       0.002387    420.20828   420.39661
  396.0       0.002525    420.15631   420.34021
  433.0       0.002309    420.10431   420.28394
  458.0       0.002183    420.05264   420.22815
  427.0       0.002342    420.00098   420.17252
  439.0       0.002278    419.94965   420.11734
  389.0       0.002571    419.89838   420.06235
  441.0       0.002268    419.84726   420.00763
  408.0       0.002451    419.79639   419.95328
  391.0       0.002558    419.74567   419.89920
  430.0       0.002326    419.69507   419.84534
  397.0       0.002519    419.64468   419.79178
  417.0       0.002398    419.59451   419.73856
  420.0       0.002381    419.54443   419.68552
  400.0       0.002500    419.49442   419.63263
  453.0       0.002208    419.44489   419.58032
  425.0       0.002353    419.39526   419.52798
  390.0       0.002564    419.34592   419.47601
  434.0       0.002304    419.29678   419.42435
  427.0       0.002342    419.24777   419.37286
  475.0       0.002105    419.19891   419.32159
  416.0       0.002404    419.15024   419.27057
  421.0       0.002375    419.10175   419.21982
  419.0       0.002387    419.05341   419.16928
  445.0       0.002247    419.00537   419.11911
  397.0       0.002519    418.95740   419.06906
  431.0       0.002320    418.90958   419.01920
  392.0       0.002551    418.86209   418.96976
  397.0       0.002519    418.81473   418.92047
  423.0       0.002364    418.76743   418.87128
  400.0       0.002500    418.72040   418.82245
  408.0       0.002451    418.67355   418.77383
  399.0       0.002506    418.62692   418.72546
  431.0       0.002320    418.58044   418.67731
  394.0       0.002538    418.53418   418.62939
  379.0       0.002639    418.48798   418.58160
  394.0       0.002538    418.44208   418.53415
  408.0       0.002451    418.39642   418.48697
  437.0       0.002288    418.35083   418.43991
  422.0       0.002370    418.30545   418.39307
  402.0       0.002488    418.26025   418.34647
  385.0       0.002597    418.21530   418.30014
  428.0       0.002336    418.17047   418.26788
  420.0       0.002381    418.12595   418.22223
  426.0       0.002347    418.08145   418.17661
  389.0       0.002571    418.03732   418.13138
  407.0       0.002457    417.99332   418.08633
  417.0       0.002398    417.94946   418.04141
  405.0       0.002469    417.90585   417.99683
  413.0       0.002421    417.86234   417.95236
  437.0       0.002288    417.81924   417.90833
  429.0       0.002331    417.77621   417.86438
  410.0       0.002439    417.73340   417.82068
  418.0       0.002392    417.69077   417.77719
  448.0       0.002232    417.64828   417.73392
  410.0       0.002439    417.60611   417.69092
  452.0       0.002212    417.56409   417.64813
  441.0       0.002268    417.52219   417.60544
  418.0       0.002392    417.48056   417.56311
  415.0       0.002410    417.43909   417.52094
  429.0       0.002331    417.39786   417.47900
  426.0       0.002347    417.35687   417.43735
  413.0       0.002421    417.31607   417.39594
  387.0       0.002584    417.27557   417.35483
  400.0       0.002500    417.23514   417.31378
  417.0       0.002398    417.19492   417.27301
  421.0       0.002375    417.15494   417.23248
  413.0       0.002421    417.11511   417.19211
  429.0       0.002331    417.07565   417.15213
  438.0       0.002283    417.03622   417.11224
  416.0       0.002404    416.99728   417.07281
  365.0       0.002740    416.95828   417.03336
  423.0       0.002364    416.91962   416.99426
  422.0       0.002370    416.88113   416.95535
  395.0       0.002532    416.84274   416.91656
  443.0       0.002257    416.80478   416.87823
  418.0       0.002392    416.76688   416.84000
  395.0       0.002532    416.72937   416.80215
  434.0       0.002304    416.69186   416.76431
  418.0       0.002392    416.65472   416.72687
  399.0       0.002506    416.61777   416.68964
  387.0       0.002584    416.58096   416.65256
  480.0       0.002083    416.54449   416.61584
  432.0       0.002315    416.50809   416.57919
  432.0       0.002315    416.47205   416.54297
  417.0       0.002398    416.43622   416.50696
  396.0       0.002525    416.40057   416.47113
  391.0       0.002558    416.36523   416.43561
  388.0       0.002577    416.32996   416.40021
  374.0       0.002674    416.29504   416.36517
  428.0       0.002336    416.26019   416.33023
  407.0       0.002457    416.22586   416.29581
  407.0       0.002457    416.19153   416.26141
  393.0       0.002545    416.15744   416.18503
  420.0       0.002381    416.12372   416.15176
  392.0       0.002551    416.09006   416.11856
  398.0       0.002513    416.05682   416.08578
  395.0       0.002532    416.02356   416.05301
  398.0       0.002513    415.99084   416.02078
  395.0       0.002532    415.95813   415.98856
  405.0       0.002469    415.92560   415.95654
  422.0       0.002370    415.89359   415.92508
  395.0       0.002532    415.86154   415.89355
  444.0       0.002252    415.82990   415.86249
  423.0       0.002364    415.79843   415.83160
  381.0       0.002625    415.76718   415.80093
  409.0       0.002445    415.73627   415.77063
  420.0       0.002381    415.70538   415.74036
  387.0       0.002584    415.67502   415.71063
  455.0       0.002198    415.64465   415.68091
  403.0       0.002481    415.61478   415.65170
  399.0       0.002506    415.58502   415.62265
  406.0       0.002463    415.55548   415.59381
  418.0       0.002392    415.52615   415.56522
  441.0       0.002268    415.49719   415.53702
  410.0       0.002439    415.46838   415.50900
  403.0       0.002481    415.43985   415.48126
  406.0       0.002463    415.41162   415.45386
  362.0       0.002762    415.38354   415.42661
  434.0       0.002304    415.35571   415.39966
  435.0       0.002299    415.32813   415.37296
  428.0       0.002336    415.30087   415.34665
  452.0       0.002212    415.27386   415.32059
  390.0       0.002564    415.24704   415.29477
  393.0       0.002545    415.22067   415.26941
  402.0       0.002488    415.19434   415.24411
  415.0       0.002410    415.16827   415.21915
  407.0       0.002457    415.14255   415.19455
  440.0       0.002273    415.11707   415.17023
  423.0       0.002364    415.09180   415.14615
  372.0       0.002688    415.06686   415.12247
  379.0       0.002639    415.04214   415.09903
  422.0       0.002370    415.01770   415.07590
  433.0       0.002309    414.99350   415.05307
  430.0       0.002326    414.96957   415.03058
  398.0       0.002513    414.94589   415.00836
  410.0       0.002439    414.92249   414.98648
  440.0       0.002273    414.89944   414.96503
  451.0       0.002217    414.87650   414.94373
  381.0       0.002625    414.85394   414.92288
  399.0       0.002506    414.83160   414.90231
  387.0       0.002584    414.80948   414.88205
  428.0       0.002336    414.78769   414.86218
  423.0       0.002364    414.76611   414.84259
  409.0       0.002445    414.74496   414.82352
  420.0       0.002381    414.72391   414.80463
  450.0       0.002222    414.70319   414.78616
  378.0       0.002646    414.68271   414.76801
  409.0       0.002445    414.66251   414.75027
  424.0       0.002358    414.64264   414.73294
  434.0       0.002304    414.62317   414.71616
  457.0       0.002188    414.60370   414.69946
  419.0       0.002387    414.58469   414.68338
  391.0       0.002558    414.56592   414.66766
  427.0       0.002342    414.54736   414.65228
  443.0       0.002257    414.52908   414.63736
  413.0       0.002421    414.51123   414.62302
  406.0       0.002463    414.49347   414.60895
  393.0       0.002545    414.47610   414.59543
  439.0       0.002278    414.45901   414.58243
  444.0       0.002252    414.44223   414.56992
  451.0       0.002217    414.42572   414.55789
  465.0       0.002151    414.40945   414.54639
  373.0       0.002681    414.39346   414.53540
  407.0       0.002457    414.37775   414.52496
  392.0       0.002551    414.36249   414.51529
  410.0       0.002439    414.34738   414.50610
  442.0       0.002262    414.33255   414.49753
  425.0       0.002353    414.31793   414.48953
  392.0       0.002551    414.30374   414.48239
  411.0       0.002433    414.28983   414.47598
  427.0       0.002342    414.27612   414.47025
  423.0       0.002364    414.26285   414.46545
  378.0       0.002646    414.24979   414.46146
  426.0       0.002347    414.23700   414.45837
  440.0       0.002273    414.22455   414.45627
  406.0       0.002463    414.21243   414.45526
  424.0       0.002358    414.20062   414.45538
  379.0       0.002639    414.18903   414.45663
  436.0       0.002294    414.17776   414.45920
  414.0       0.002415    414.16675   414.46310
  387.0       0.002584    414.15604   414.46854
  454.0       0.002203    414.14572   414.47571
  396.0       0.002525    414.13562   414.48462
  406.0       0.002463    414.12592   414.49561
  410.0       0.002439    414.11636   414.50864
  415.0       0.002410    414.10724   414.52426
  435.0       0.002299    414.09842   414.54260
  397.0       0.002519    414.08984   414.56390
  416.0       0.002404    414.08167   414.58871
  419.0       0.002387    414.07370   414.61731
  375.0       0.002667    414.06610   414.65039
  422.0       0.002370    414.05884   414.68857
  417.0       0.002398    414.05182   414.73245
  483.0       0.002070    414.04504   414.78302
  469.0       0.002132    414.03873   414.84161
  427.0       0.002342    414.03262   414.90936
  423.0       0.002364    414.02692   414.98819
  412.0       0.002427    414.02148   415.08011
  410.0       0.002439    414.01633   415.18790
  403.0       0.002481    414.01151   415.31500
  398.0       0.002513    414.00699   415.46609
  425.0       0.002353    414.00281   415.64709
  465.0       0.002151    413.99905   415.86600
  439.0       0.002278    413.99545   416.13354
  409.0       0.002445    413.99219   416.46484
  446.0       0.002242    413.98938   416.88171
  429.0       0.002331    413.98666   417.41501
  429.0       0.002331    413.98459   418.11234
  349.0       0.002865    413.98260   419.05011
  394.0       0.002538    413.98090   420.37173
  458.0       0.002183    413.97971   422.42392
  402.0       0.002488    413.97861   426.14630
  427.0       0.002342    413.97812   433.87708
  438.0       0.002283    413.97775   450.30777
  476.0       0.002101    413.97778   481.99106
  558.0       0.001792    413.97815   532.37067
  552.0       0.001812    413.97879   593.14612
  657.0       0.001522    413.97986   636.13904
  649.0       0.001541    413.98129   626.44824
  607.0       0.001647    413.98288   565.36090
  505.0       0.001980    413.98492   499.51645
  473.0       0.002114    413.98724   456.58792
  439.0       0.002278    413.98990   435.68326
  452.0       0.002212    413.99286   426.92673
  396.0       0.002525    413.99615   423.02670
  443.0       0.002257    413.99985   420.85831
  453.0       0.002208    414.00394   419.42621
  466.0       0.002146    414.00830   418.40466
  434.0       0.002304    414.01288   417.64743
  418.0       0.002392    414.01804   417.07211
  401.0       0.002494    414.02328   416.62482
  417.0       0.002398    414.02908   416.27133
  411.0       0.002433    414.03510   415.98752
  416.0       0.002404    414.04147   415.75662
  431.0       0.002320    414.04819   415.56677
  436.0       0.002294    414.05521   415.40906
  425.0       0.002353    414.06265   415.27716
  420.0       0.002381    414.07056   415.16617
  397.0       0.002519    414.07852   415.07181
  441.0       0.002268    414.08694   414.99164
  434.0       0.002304    414.09570   414.92310
  384.0       0.002604    414.10489   414.86447
  394.0       0.002538    414.11435   414.81412
  459.0       0.002179    414.12415   414.77090
  378.0       0.002646    414.13455   414.73410
  435.0       0.002299    414.14499   414.70230
  396.0       0.002525    414.15585   414.67523
  397.0       0.002519    414.16708   414.65228
  429.0       0.002331    414.17868   414.63297
  443.0       0.002257    414.19061   414.61685
  407.0       0.002457    414.20291   414.60361
  439.0       0.002278    414.21582   414.59320
  436.0       0.002294    414.22864   414.58469
  422.0       0.002370    414.24207   414.57852
  408.0       0.002451    414.25574   414.57419
  413.0       0.002421    414.26984   414.57169
  429.0       0.002331    414.28436   414.57089
  434.0       0.002304    414.29904   414.57138
  399.0       0.002506    414.31424   414.57339
  434.0       0.002304    414.32968   414.57663
  430.0       0.002326    414.34567   414.58121
  396.0       0.002525    414.36185   414.58676
  440.0       0.002273    414.37851   414.59351
  402.0       0.002488    414.39560   414.60132
  401.0       0.002494    414.41278   414.60983
  427.0       0.002342    414.43045   414.61935
  444.0       0.002252    414.44852   414.62976
  399.0       0.002506    414.46707   414.64111
  416.0       0.002404    414.48578   414.65305
  448.0       0.002232    414.50500   414.66589
  437.0       0.002288    414.52444   414.67929
  405.0       0.002469    414.54443   414.69357
  420.0       0.002381    414.56451   414.70828
  424.0       0.002358    414.58524   414.72391
  439.0       0.002278    414.60626   414.74008
  440.0       0.002273    414.62769   414.75693
  405.0       0.002469    414.64938   414.77426
  423.0       0.002364    414.67151   414.79227
  428.0       0.002336    414.69394   414.81076
  419.0       0.002387    414.71686   414.82993
  386.0       0.002591    414.74017   414.84967
  402.0       0.002488    414.76379   414.86987
  442.0       0.002262    414.78784   414.89069
  437.0       0.002288    414.81207   414.91180
  427.0       0.002342    414.83682   414.93359
  388.0       0.002577    414.86194   414.95590
  389.0       0.002571    414.88748   414.97873
  419.0       0.002387    414.91342   415.00208
  396.0       0.002525    414.93964   415.02579
  444.0       0.002252    414.96634   415.05011
  396.0       0.002525    414.99323   415.07471
  438.0       0.002283    415.02069   415.10001
  412.0       0.002427    415.04852   415.12573
  388.0       0.002577    415.07672   415.15189
  431.0       0.002320    415.10526   415.17850
  423.0       0.002364    415.13422   415.20557
  400.0       0.002500    415.16339   415.23294
  398.0       0.002513    415.19318   415.29752
  437.0       0.002288    415.22327   415.32635
  445.0       0.002247    415.25366   415.35556
  437.0       0.002288    415.28467   415.38547
  419.0       0.002387    415.31595   415.41568
  434.0       0.002304    415.34741   415.44614
  421.0       0.002375    415.37952   415.47733
  426.0       0.002347    415.41190   415.50882
  427.0       0.002342    415.44473   415.54083
  400.0       0.002500    415.47806   415.57339
  442.0       0.002262    415.51151   415.60611
  420.0       0.002381    415.54556   415.63950
  408.0       0.002451    415.57977   415.67310
  386.0       0.002591    415.61469   415.70743
  413.0       0.002421    415.64984   415.74203
  409.0       0.002445    415.68533   415.77704
  415.0       0.002410    415.72137   415.81265
  394.0       0.002538    415.75760   415.84845
  424.0       0.002358    415.79449   415.88498
  427.0       0.002342    415.83148   415.92163
  384.0       0.002604    415.86914   415.95901
  408.0       0.002451    415.90698   415.99658
  400.0       0.002500    415.94531   416.03473
  404.0       0.002475    415.98410   416.07333
  394.0       0.002538    416.02316   416.11224
  429.0       0.002331    416.06271   416.15170
  404.0       0.002475    416.10260   416.19150
  419.0       0.002387    416.14301   416.23187
  381.0       0.002625    416.18369   416.27252
  428.0       0.002336    416.22479   416.31369
  446.0       0.002242    416.26636   416.35529
  431.0       0.002320    416.30817   416.39722
  447.0       0.002237    416.35056   416.43973
  432.0       0.002315    416.39337   416.48270
  423.0       0.002364    416.43649   416.52600
  444.0       0.002252    416.48007   416.56982
  438.0       0.002283    416.52386   416.61386
  443.0       0.002257    416.56824   416.65854
  440.0       0.002273    416.61310   416.70370
  391.0       0.002558    416.65826   416.74924
  417.0       0.002398    416.70395   416.79532
  431.0       0.002320    416.74976   416.84152
  446.0       0.002242    416.79617   416.88840
  414.0       0.002415    416.84296   416.93567
  420.0       0.002381    416.89029   416.98352
  430.0       0.002326    416.93790   417.03168
  394.0       0.002538    416.98581   417.08017
  434.0       0.002304    417.03436   417.12936
  480.0       0.002083    417.08310   417.17874
  411.0       0.002433    417.13245   417.22879
  428.0       0.002336    417.18204   417.27908
  413.0       0.002421    417.23221   417.33005
  429.0       0.002331    417.28262   417.38123
  391.0       0.002558    417.33362   417.43307
  485.0       0.002062    417.38489   417.48523
  433.0       0.002309    417.43668   417.53790
  368.0       0.002717    417.48880   417.59100
  441.0       0.002268    417.54138   417.64459
  388.0       0.002577    417.59439   417.69864
  435.0       0.002299    417.64783   417.75314
  389.0       0.002571    417.70160   417.80804
  391.0       0.002558    417.75586   417.86346
  399.0       0.002506    417.81061   417.91940
  415.0       0.002410    417.86554   417.97562
  433.0       0.002309    417.92114   418.03253
  383.0       0.002611    417.97708   418.08981
  442.0       0.002262    418.03333   418.14749
  430.0       0.002326    418.09009   418.20572
  431.0       0.002320    418.14725   418.26437
  419.0       0.002387    418.20477   418.32349
  489.0       0.002045    418.26282   418.38315
  451.0       0.002217    418.32129   418.44333
  402.0       0.002488    418.38000   418.50381
  436.0       0.002294    418.43948   418.56509
  429.0       0.002331    418.49911   418.62662
  411.0       0.002433    418.55927   418.68872
  435.0       0.002299    418.61981   418.75125
  384.0       0.002604    418.68076   418.81430
  426.0       0.002347    418.74210   418.87784
  427.0       0.002342    418.80389   418.94189
  411.0       0.002433    418.86615   419.00647
  409.0       0.002445    418.92883   419.07156
  392.0       0.002551    418.99194   419.13718
  421.0       0.002375    419.05551   419.20334
  435.0       0.002299    419.11935   419.28085
  447.0       0.002237    419.18365   419.34808
  399.0       0.002506    419.24854   419.41599
  437.0       0.002288    419.31372   419.48431
  450.0       0.002222    419.37939   419.55322
  456.0       0.002193    419.44553   419.62277
  411.0       0.002433    419.51196   419.69269
  434.0       0.002304    419.57895   419.76331
  466.0       0.002146    419.64624   419.83441
  452.0       0.002212    419.71405   419.90610
  427.0       0.002342    419.78226   419.97839
  419.0       0.002387    419.85098   420.05133
  445.0       0.002247    419.92004   420.11081
  427.0       0.002342    419.98950   420.18500
  444.0       0.002252    420.05957   420.25998
  393.0       0.002545    420.12994   420.33548
  381.0       0.002625    420.20071   420.41153
  450.0       0.002222    420.27185   420.48819
  429.0       0.002331    420.34354   420.56561
  374.0       0.002674    420.41559   420.64365
  460.0       0.002174    420.48828   420.72256
  419.0       0.002387    420.56110   420.80185
  408.0       0.002451    420.63458   420.88211
  409.0       0.002445    420.70844   420.96301
  424.0       0.002358    420.78259   421.04453
  464.0       0.002155    420.85736   421.12701
  422.0       0.002370    420.93243   421.21011
  410.0       0.002439    421.00809   421.29422
  451.0       0.002217    421.08395   421.37891
  446.0       0.002242    421.16049   421.46469
  453.0       0.002208    421.23743   421.55130
  442.0       0.002262    421.31467   421.63870
  468.0       0.002137    421.39246   421.72720
  373.0       0.002681    421.47061   421.81656
  433.0       0.002309    421.54929   421.90704
  471.0       0.002123    421.62836   421.99857
  416.0       0.002404    421.70776   422.09106
  467.0       0.002141    421.78772   422.18484
  447.0       0.002237    421.86804   422.27979
  434.0       0.002304    421.94888   422.37607
  447.0       0.002237    422.03000   422.47351
  454.0       0.002203    422.11176   422.57257
  453.0       0.002208    422.19388   422.67307
  431.0       0.002320    422.27634   422.77502
  426.0       0.002347    422.35928   422.87869
  433.0       0.002309    422.44281   422.98431
  418.0       0.002392    422.52667   423.09171
  444.0       0.002252    422.61102   423.20120
  420.0       0.002381    422.69580   423.31284
  446.0       0.002242    422.78094   423.42676
  434.0       0.002304    422.86661   423.54330
  455.0       0.002198    422.95255   423.66245
  452.0       0.002212    423.03915   423.78473
  452.0       0.002212    423.12601   423.91010
  431.0       0.002320    423.21344   424.03915
  425.0       0.002353    423.30115   424.17197
  448.0       0.002232    423.38953   424.30927
  418.0       0.002392    423.47821   424.45117
  407.0       0.002457    423.56732   424.59830
  447.0       0.002237    423.65698   424.75143
  393.0       0.002545    423.74695   424.91098
  460.0       0.002174    423.83737   425.07791
  394.0       0.002538    423.92838   425.25333
  459.0       0.002179    424.01959   425.43793
  433.0       0.002309    424.11151   425.63367
  428.0       0.002336    424.20377   425.84164
  395.0       0.002532    424.29639   426.06381
  431.0       0.002320    424.38953   426.30270
  439.0       0.002278    424.48306   426.56088
  433.0       0.002309    424.57709   426.84204
  439.0       0.002278    424.67151   427.15024
  433.0       0.002309    424.76630   427.49075
  427.0       0.002342    424.86169   427.87061
  402.0       0.002488    424.95743   428.29800
  439.0       0.002278    425.05368   428.78436
  420.0       0.002381    425.15036   429.34406
  421.0       0.002375    425.24738   429.99600
  449.0       0.002227    425.34494   430.76709
  466.0       0.002146    425.44296   431.69263
  483.0       0.002070    425.54135   432.82407
  445.0       0.002247    425.64020   434.23474
  424.0       0.002358    425.73956   436.03363
  414.0       0.002415    425.83936   438.39493
  457.0       0.002188    425.93948   441.62671
  411.0       0.002433    426.04013   446.43372
  456.0       0.002193    426.14127   454.70334
  483.0       0.002070    426.24265   471.30814
  492.0       0.002033    426.34467   506.59335
  563.0       0.001776    426.44714   576.30896
  670.0       0.001493    426.54996   691.33698
  876.0       0.001142    426.65326   834.91589
  1015.0      0.000985    426.75693   948.84821
  1059.0      0.000944    426.86118   946.19763
  849.0       0.001178    426.96570   817.76019
  644.0       0.001553    427.07095   661.06525
  503.0       0.001988    427.17642   549.35925
  493.0       0.002028    427.28229   490.11456
  493.0       0.002028    427.38873   463.79025
  433.0       0.002309    427.49557   452.19702
  454.0       0.002203    427.60291   446.13309
  447.0       0.002237    427.71066   442.30338
  447.0       0.002237    427.81873   439.63275
  425.0       0.002353    427.92746   437.68680
  416.0       0.002404    428.03638   436.23425
  418.0       0.002392    428.14597   435.12955
  472.0       0.002119    428.25589   434.27765
  409.0       0.002445    428.36633   433.61404
  401.0       0.002494    428.47714   433.09250
  467.0       0.002141    428.58838   432.68115
  462.0       0.002165    428.70020   432.35599
  408.0       0.002451    428.81223   432.09924
  397.0       0.002519    428.92490   431.89813
  430.0       0.002326    429.03790   431.74182
  439.0       0.002278    429.15140   431.62277
  445.0       0.002247    429.26529   431.53442
  421.0       0.002375    429.37967   431.47205
  432.0       0.002315    429.49457   431.43173
  438.0       0.002283    429.60980   431.40991
  431.0       0.002320    429.72537   431.40408
  463.0       0.002160    429.84158   431.41229
  415.0       0.002410    429.95816   431.43253
  447.0       0.002237    430.07526   431.46344
  475.0       0.002105    430.19269   431.50357
  462.0       0.002165    430.31058   431.55203
  430.0       0.002326    430.42892   431.60785
  444.0       0.002252    430.54773   431.67032
  421.0       0.002375    430.66696   431.73880
  415.0       0.002410    430.78662   431.81265
  457.0       0.002188    430.90674   431.89151
  463.0       0.002160    431.02734   431.97498
  433.0       0.002309    431.14832   432.06256
  442.0       0.002262    431.26978   432.15414
  423.0       0.002364    431.39154   432.24927
  400.0       0.002500    431.51389   432.34799
  440.0       0.002273    431.63666   432.44998
  446.0       0.002242    431.75992   432.55521
  448.0       0.002232    431.88351   432.66339
  432.0       0.002315    432.00769   432.77466
  435.0       0.002299    432.13208   432.88861
  479.0       0.002088    432.25711   433.00568
  445.0       0.002247    432.38248   433.12552
  456.0       0.002193    432.50821   433.24823
  407.0       0.002457    432.63455   433.37411
  430.0       0.002326    432.76129   433.50302
  449.0       0.002227    432.88846   433.63510
  449.0       0.002227    433.01602   433.77057
  477.0       0.002096    433.14404   433.90964
  419.0       0.002387    433.27249   434.05261
  448.0       0.002232    433.40140   434.19986
  438.0       0.002283    433.53073   434.35175
  439.0       0.002278    433.66055   434.50888
  418.0       0.002392    433.79074   434.67178
  406.0       0.002463    433.92142   434.84137
  434.0       0.002304    434.05243   435.01852
  429.0       0.002331    434.18399   435.20468
  464.0       0.002155    434.31595   435.40128
  460.0       0.002174    434.44833   435.61020
  400.0       0.002500    434.58121   435.83423
  384.0       0.002604    434.71436   436.07629
  414.0       0.002415    434.84811   436.34116
  421.0       0.002375    434.98227   436.63431
  438.0       0.002283    435.11679   436.96344
  443.0       0.002257    435.25183   437.33954
  436.0       0.002294    435.38733   437.77756
  452.0       0.002212    435.52310   438.29938
  417.0       0.002398    435.65939   438.93777
  415.0       0.002410    435.79608   439.74350
  424.0       0.002358    435.93323   440.80801
  391.0       0.002558    436.07089   442.33487
  450.0       0.002222    436.20889   444.88263
  453.0       0.002208    436.34741   449.93896
  432.0       0.002315    436.48630   460.75668
  499.0       0.002004    436.62558   482.49078
  459.0       0.002179    436.76535   518.94202
  460.0       0.002174    436.90552   565.01050
  502.0       0.001992    437.04611   601.78442
  475.0       0.002105    437.18713   601.27893
  465.0       0.002151    437.32864   560.52020
  461.0       0.002169    437.47049   510.85626
  433.0       0.002309    437.61292   475.58078
  502.0       0.001992    437.75562   457.07877
  485.0       0.002062    437.89886   449.04013
  462.0       0.002165    438.04239   445.61093
  445.0       0.002247    438.18646   443.88699
  453.0       0.002208    438.33087   442.84048
  463.0       0.002160    438.47589   442.14413
  423.0       0.002364    438.62122   441.66718
  489.0       0.002045    438.76694   441.33899
  432.0       0.002315    438.91299   441.54218
  439.0       0.002278    439.05966   441.39966
  446.0       0.002242    439.20673   441.31415
  405.0       0.002469    439.35406   441.27191
  435.0       0.002299    439.50201   441.26331
  463.0       0.002160    439.65024   441.28098
  432.0       0.002315    439.79898   441.31976
  444.0       0.002252    439.94815   441.37555
  467.0       0.002141    440.09769   441.44528
  436.0       0.002294    440.24777   441.52664
  441.0       0.002268    440.39810   441.61746
  434.0       0.002304    440.54889   441.71652
  438.0       0.002283    440.70020   441.82254
  448.0       0.002232    440.85190   441.93460
  427.0       0.002342    441.00391   442.05167
  442.0       0.002262    441.15646   442.17337
  406.0       0.002463    441.30942   442.29907
  446.0       0.002242    441.46268   442.42810
  426.0       0.002347    441.61646   442.56042
  477.0       0.002096    441.77057   442.69547
  468.0       0.002137    441.92526   442.83319
  454.0       0.002203    442.08029   442.97308
  439.0       0.002278    442.23560   443.11493
  452.0       0.002212    442.39145   443.25891
  443.0       0.002257    442.54785   443.40475
  420.0       0.002381    442.70438   443.55191
  444.0       0.002252    442.86148   443.70081
  444.0       0.002252    443.01901   443.85107
  444.0       0.002252    443.17685   444.00266
  410.0       0.002439    443.33527   444.15564
  503.0       0.001988    443.49396   444.30963
  451.0       0.002217    443.65317   444.46487
  435.0       0.002299    443.81262   444.62103
  454.0       0.002203    443.97263   444.77835
  452.0       0.002212    444.13293   444.93658
  479.0       0.002088    444.29379   445.09586
  454.0       0.002203    444.45496   445.25595
  451.0       0.002217    444.61673   445.41714
  414.0       0.002415    444.77856   445.57886
  508.0       0.001969    444.94104   445.74158
  439.0       0.002278    445.10379   445.90500
  423.0       0.002364    445.26718   446.06946
  444.0       0.002252    445.43073   446.23444
  457.0       0.002188    445.59479   446.40027
  471.0       0.002123    445.75925   446.56680
  449.0       0.002227    445.92404   446.73407
  429.0       0.002331    446.08926   446.90198
  434.0       0.002304    446.25507   447.07086
  459.0       0.002179    446.42108   447.24020
  448.0       0.002232    446.58755   447.41028
  471.0       0.002123    446.75433   447.58090
  437.0       0.002288    446.92163   447.75235
  440.0       0.002273    447.08929   447.92444
  479.0       0.002088    447.25739   448.09720
  435.0       0.002299    447.42593   448.27069
  453.0       0.002208    447.59467   448.44455
  484.0       0.002066    447.76395   448.61923
  449.0       0.002227    447.93365   448.79462
  442.0       0.002262    448.10361   448.97046
  520.0       0.001923    448.27408   449.14706
  475.0       0.002105    448.44485   449.32422
  464.0       0.002155    448.61618   449.50217
  445.0       0.002247    448.78781   449.68060
  431.0       0.002320    448.95984   449.85971
  437.0       0.002288    449.13229   450.03949
  445.0       0.002247    449.30502   450.21979
  448.0       0.002232    449.47821   450.40076
  436.0       0.002294    449.65186   450.58240
  507.0       0.001972    449.82571   450.76453
  470.0       0.002128    450.00027   450.94757
  429.0       0.002331    450.17499   451.13104
  399.0       0.002506    450.35016   451.31519
  474.0       0.002110    450.52563   451.49991
  439.0       0.002278    450.70157   451.68530
  442.0       0.002262    450.87790   451.87140
  440.0       0.002273    451.05450   452.05795
  444.0       0.002252    451.23163   452.24536
  447.0       0.002237    451.40915   452.43341
  433.0       0.002309    451.58691   452.62198
  429.0       0.002331    451.76523   452.81131
  465.0       0.002151    451.94370   452.96515
  430.0       0.002326    452.12274   453.15622
  475.0       0.002105    452.30215   453.34793
  443.0       0.002257    452.48181   453.54019
  506.0       0.001976    452.66202   453.73328
  439.0       0.002278    452.84250   453.92694
  486.0       0.002058    453.02347   454.12137
  440.0       0.002273    453.20459   454.31628
  476.0       0.002101    453.38626   454.51208
  505.0       0.001980    453.56818   454.70840
  456.0       0.002193    453.75064   454.90564
  462.0       0.002165    453.93341   455.10352
  406.0       0.002463    454.11652   455.30212
  433.0       0.002309    454.29999   455.50140
  449.0       0.002227    454.48383   455.70142
  485.0       0.002062    454.66812   456.03119
  454.0       0.002203    454.85278   456.23392
  446.0       0.002242    455.03775   456.43738
  443.0       0.002257    455.22305   456.64154
  423.0       0.002364    455.40881   456.84665
  483.0       0.002070    455.59494   457.05252
  476.0       0.002101    455.78140   457.25925
  475.0       0.002105    455.96823   457.46680
  444.0       0.002252    456.15546   457.67523
  482.0       0.002075    456.34286   457.88434
  471.0       0.002123    456.53082   458.09448
  455.0       0.002198    456.71899   458.30536
  501.0       0.001996    456.90787   458.51755
  467.0       0.002141    457.09671   458.73026
  497.0       0.002012    457.28607   458.94403
  477.0       0.002096    457.47583   459.15878
  471.0       0.002123    457.66583   459.37445
  483.0       0.002070    457.85638   459.59125
  440.0       0.002273    458.04706   459.80884
  491.0       0.002037    458.23819   460.02756
  442.0       0.002262    458.42966   460.24734
  462.0       0.002165    458.62155   460.46823
  480.0       0.002083    458.81387   460.69034
  464.0       0.002155    459.00632   460.91330
  465.0       0.002151    459.19928   461.13757
  460.0       0.002174    459.39249   461.36295
  455.0       0.002198    459.58603   461.58945
  444.0       0.002252    459.78018   461.81750
  434.0       0.002304    459.97433   462.04642
  478.0       0.002092    460.16910   462.27695
  455.0       0.002198    460.36398   462.50854
  473.0       0.002114    460.55927   462.74152
  483.0       0.002070    460.75510   462.97614
  440.0       0.002273    460.95105   463.21194
  454.0       0.002203    461.14746   463.44931
  465.0       0.002151    461.34415   463.68814
  457.0       0.002188    461.54129   463.92868
  415.0       0.002410    461.73865   464.17068
  494.0       0.002024    461.93634   464.41434
  475.0       0.002105    462.13455   464.65988
  497.0       0.002012    462.33286   464.90689
  450.0       0.002222    462.53171   465.15594
  484.0       0.002066    462.73074   465.40677
  483.0       0.002070    462.93011   465.65945
  454.0       0.002203    463.12997   465.91434
  511.0       0.001957    463.32990   466.17102
  477.0       0.002096    463.53046   466.43015
  449.0       0.002227    463.73114   466.69125
  485.0       0.002062    463.93219   466.95471
  466.0       0.002146    464.13358   467.22061
  427.0       0.002342    464.33530   467.48892
  515.0       0.001942    464.53754   467.76004
  447.0       0.002237    464.73987   468.03360
  488.0       0.002049    464.94269   468.31006
  461.0       0.002169    465.14557   468.58917
  502.0       0.001992    465.34891   468.87143
  475.0       0.002105    465.55258   469.15686
  465.0       0.002151    465.75671   469.44571
  452.0       0.002212    465.96097   469.73773
  437.0       0.002288    466.16565   470.03348
  464.0       0.002155    466.37064   470.33292
  494.0       0.002024    466.57587   470.63623
  453.0       0.002208    466.78156   470.94379
  442.0       0.002262    466.98740   471.25540
  487.0       0.002053    467.19366   471.57169
  473.0       0.002114    467.40018   471.89258
  492.0       0.002033    467.60706   472.21857
  501.0       0.001996    467.81433   472.54984
  476.0       0.002101    468.02176   472.88632
  467.0       0.002141    468.22952   473.21796
  474.0       0.002110    468.43762   473.56656
  513.0       0.001949    468.64597   473.92163
  422.0       0.002370    468.85477   474.28360
  476.0       0.002101    469.06378   474.65262
  518.0       0.001931    469.27322   475.02948
  549.0       0.001821    469.48267   475.41400
  463.0       0.002160    469.69269   475.80743
  518.0       0.001931    469.90295   476.20990
  472.0       0.002119    470.11346   476.62189
  480.0       0.002083    470.32440   477.04437
  494.0       0.002024    470.53543   477.47754
  433.0       0.002309    470.74686   477.94675
  493.0       0.002028    470.95868   478.40463
  495.0       0.002020    471.17062   478.87558
  460.0       0.002174    471.38303   479.36111
  538.0       0.001859    471.59552   479.86166
  478.0       0.002092    471.80847   480.37900
  514.0       0.001946    472.02173   480.91400
  424.0       0.002358    472.23508   481.46774
  494.0       0.002024    472.44891   482.04245
  481.0       0.002079    472.66290   482.63901
  490.0       0.002041    472.87744   483.26007
  470.0       0.002128    473.09201   483.90692
  451.0       0.002217    473.30695   484.58197
  529.0       0.001890    473.52213   485.28793
  450.0       0.002222    473.73755   486.02719
  438.0       0.002283    473.95340   486.80341
  504.0       0.001984    474.16953   487.61972
  515.0       0.001942    474.38574   488.47955
  457.0       0.002188    474.60242   489.38815
  469.0       0.002132    474.81924   490.34952
  488.0       0.002049    475.03641   491.37006
  522.0       0.001916    475.25388   492.45575
  514.0       0.001946    475.47162   493.61337
  491.0       0.002037    475.68954   494.85175
  502.0       0.001992    475.90778   496.17966
  527.0       0.001898    476.12650   497.60898
  499.0       0.002004    476.34521   499.15137
  533.0       0.001876    476.56424   500.82098
  459.0       0.002179    476.78357   502.63608
  465.0       0.002151    477.00311   504.61499
  516.0       0.001938    477.22302   506.78278
  508.0       0.001969    477.44315   509.16629
  498.0       0.002008    477.66354   511.79755
  516.0       0.001938    477.88428   514.71814
  471.0       0.002123    478.10513   517.97327
  491.0       0.002037    478.32639   521.62378
  531.0       0.001883    478.54779   525.73920
  504.0       0.001984    478.76950   530.40558
  503.0       0.001988    478.99136   535.73560
  537.0       0.001862    479.21347   541.86285
  497.0       0.002012    479.43607   548.96759
  533.0       0.001876    479.65881   557.27283
  496.0       0.002016    479.88174   567.06873
  518.0       0.001931    480.10492   578.75275
  525.0       0.001905    480.32846   592.83929
  518.0       0.001931    480.55209   610.05676
  554.0       0.001805    480.77606   631.40509
  598.0       0.001672    481.00015   658.32703
  662.0       0.001511    481.22473   693.08521
  739.0       0.001353    481.44943   739.49731
  784.0       0.001276    481.67432   805.13525
  872.0       0.001147    481.89948   905.83038
  1105.0      0.000905    482.12482   1073.54175
  1354.0      0.000739    482.35056   1364.81885
  1790.0      0.000559    482.57635   1858.50623
  2329.0      0.000429    482.80240   2627.39746
  3252.0      0.0003075   483.02893   3655.05786
  4096.0      0.0002441   483.25549   4716.71973
  4809.0      0.0002079   483.48233   5406.50439
  4602.0      0.0002173   483.70932   5291.79297
  3711.0      0.0002695   483.93665   4357.07520
  2702.0      0.000370    484.16422   3191.09375
  2062.0      0.000485    484.39172   2233.01978
  1529.0      0.000654    484.61981   1585.39758
  1200.0      0.000833    484.84805   1197.61438
  941.0       0.001063    485.07651   978.39417
  848.0       0.001179    485.30508   852.44446
  830.0       0.001205    485.53400   773.97644
  695.0       0.001439    485.76306   720.19495
  602.0       0.001661    485.99234   680.77161
  523.0       0.001912    486.22177   650.67505
  571.0       0.001751    486.45169   627.14191
  546.0       0.001832    486.68152   608.70459
  575.0       0.001739    486.91168   593.57416
  552.0       0.001812    487.14206   581.20105
  535.0       0.001869    487.37271   570.96112
  563.0       0.001776    487.60345   562.40686
  487.0       0.002053    487.83444   555.20135
  538.0       0.001859    488.06573   549.08014
  511.0       0.001957    488.29703   543.84869
  531.0       0.001883    488.52872   539.34723
  517.0       0.001934    488.76059   535.45453
  555.0       0.001802    488.99252   532.07367
  493.0       0.002028    489.22482   529.12280
  527.0       0.001898    489.45724   526.53979
  484.0       0.002066    489.68988   524.27002
  529.0       0.001890    489.92261   522.27094
  554.0       0.001805    490.15567   520.50720
  475.0       0.002105    490.38895   518.94690
  532.0       0.001880    490.62247   517.56616
  546.0       0.001832    490.85590   516.34186
  509.0       0.001965    491.08984   515.25696
  520.0       0.001923    491.32376   514.29596
  522.0       0.001916    491.55795   513.44458
  466.0       0.002146    491.79230   514.25623
  513.0       0.001949    492.02695   513.60571
  517.0       0.001934    492.26166   513.03540
  503.0       0.001988    492.49667   512.53833
  525.0       0.001905    492.73175   512.10724
  563.0       0.001776    492.96704   511.73718
  508.0       0.001969    493.20236   511.42255
  519.0       0.001927    493.43814   511.15979
  539.0       0.001855    493.67392   510.94495
  529.0       0.001890    493.91003   510.77469
  468.0       0.002137    494.14618   510.64633
  525.0       0.001905    494.38242   510.55728
  522.0       0.001916    494.61905   510.50592
  540.0       0.001852    494.85568   510.49030
  518.0       0.001931    495.09259   510.50916
  525.0       0.001905    495.32947   510.56113
  500.0       0.002000    495.56674   510.64584
  515.0       0.001942    495.80414   510.76251
  535.0       0.001869    496.04163   510.91083
  521.0       0.001919    496.27942   511.09100
  513.0       0.001949    496.51724   511.30310
  501.0       0.001996    496.75519   511.54764
  527.0       0.001898    496.99350   511.82593
  512.0       0.001953    497.23160   512.13849
  501.0       0.001996    497.47028   512.48779
  532.0       0.001880    497.70874   512.87506
  534.0       0.001873    497.94754   513.30334
  543.0       0.001842    498.18665   513.77576
  516.0       0.001938    498.42557   514.29523
  524.0       0.001908    498.66492   514.86707
  523.0       0.001912    498.90424   515.49591
  545.0       0.001835    499.14377   516.18866
  534.0       0.001873    499.38354   516.95294
  493.0       0.002028    499.62338   517.79742
  516.0       0.001938    499.86340   518.73376
  502.0       0.001992    500.10342   519.77466
  486.0       0.002058    500.34369   520.93762
  574.0       0.001742    500.58405   522.24200
  518.0       0.001931    500.82452   523.71234
  502.0       0.001992    501.06528   525.38062
  505.0       0.001980    501.30591   527.28418
  543.0       0.001842    501.54700   529.47412
  532.0       0.001880    501.78799   532.01239
  521.0       0.001919    502.02917   534.97992
  522.0       0.001916    502.27051   538.48688
  468.0       0.002137    502.51190   542.67395
  501.0       0.001996    502.75354   547.73975
  510.0       0.001961    502.99530   553.95233
  546.0       0.001832    503.23700   561.69067
  561.0       0.001783    503.47910   571.52667
  568.0       0.001761    503.72098   584.35895
  601.0       0.001664    503.96329   601.86310
  634.0       0.001577    504.20563   627.49933
  637.0       0.001570    504.44794   668.64734
  799.0       0.001252    504.69055   739.61755
  856.0       0.001168    504.93311   862.69379
  1027.0      0.000974    505.17599   1062.91882
  1130.0      0.000885    505.41888   1351.36719
  1450.0      0.000690    505.66180   1692.74573
  1780.0      0.000562    505.90494   1952.38196
  1868.0      0.000535    506.14807   1936.63074
  1740.0      0.000575    506.39139   1660.10852
  1363.0      0.000734    506.63486   1320.65710
  1191.0      0.000840    506.87823   1041.49292
  1022.0      0.000978    507.12198   850.70520
  874.0       0.001144    507.36566   734.85199
  728.0       0.001374    507.60947   668.62933
  621.0       0.001610    507.85352   630.46844
  642.0       0.001558    508.09732   606.92419
  564.0       0.001773    508.34146   591.13324
  654.0       0.001529    508.58554   579.94287
  584.0       0.001712    508.82993   571.84790
  608.0       0.001645    509.07452   566.08264
  575.0       0.001739    509.31876   562.25635
  582.0       0.001718    509.56339   560.30530
  609.0       0.001642    509.80786   560.75616
  583.0       0.001715    510.05267   565.56903
  663.0       0.001508    510.29758   579.72498
  755.0       0.001325    510.54236   612.31964
  967.0       0.001034    510.78732   673.25897
  1120.0      0.000893    511.03247   760.54376
  1501.0      0.000666    511.27753   845.85547
  1491.0      0.000671    511.52283   876.37122
  1227.0      0.000815    511.76807   820.85577
  1010.0      0.000990    512.01331   721.93542
  763.0       0.001311    512.25867   637.05524
  714.0       0.001401    512.50427   585.00970
  607.0       0.001647    512.74976   559.33215
  616.0       0.001623    512.99542   548.67853
  581.0       0.001721    513.24103   543.06958
  524.0       0.001908    513.48676   539.76764
  603.0       0.001658    513.73267   537.52081
  563.0       0.001776    513.97839   535.89069
  569.0       0.001757    514.22449   534.67657
  529.0       0.001890    514.47046   533.75909
  563.0       0.001776    514.71631   533.06226
  571.0       0.001751    514.96265   532.53351
  541.0       0.001848    515.20880   532.13556
  495.0       0.002020    515.45490   531.84192
  506.0       0.001976    515.70117   531.63269
  566.0       0.001767    515.94757   531.49347
  592.0       0.001689    516.19391   531.41205
  556.0       0.001799    516.44049   531.38049
  562.0       0.001779    516.68683   531.39099
  643.0       0.001555    516.93323   531.43835
  572.0       0.001748    517.17993   531.51813
  519.0       0.001927    517.42633   531.62610
  563.0       0.001776    517.67303   531.75983
  600.0       0.001667    517.91968   531.91644
  506.0       0.001976    518.16644   532.09399
  582.0       0.001718    518.41309   532.29047
  538.0       0.001859    518.65991   532.50476
  540.0       0.001852    518.90680   532.73541
  554.0       0.001805    519.15356   532.98108
  564.0       0.001773    519.40051   533.24133
  538.0       0.001859    519.64728   533.52570
  578.0       0.001730    519.89423   533.81244
  578.0       0.001730    520.14124   534.11157
  536.0       0.001866    520.38806   534.42249
  539.0       0.001855    520.63519   534.74524
  563.0       0.001776    520.88220   535.07892
  588.0       0.001701    521.12921   535.42377
  522.0       0.001916    521.37628   535.77936
  513.0       0.001949    521.62329   536.14551
  520.0       0.001923    521.87036   536.52240
  549.0       0.001821    522.11743   536.90967
  536.0       0.001866    522.36456   537.30756
  545.0       0.001835    522.61182   537.71606
  541.0       0.001848    522.85883   538.13470
  543.0       0.001842    523.10596   538.56439
  540.0       0.001852    523.35303   539.00482
  526.0       0.001901    523.60016   539.45618
  564.0       0.001773    523.84741   539.91901
  592.0       0.001689    524.09436   540.39294
  609.0       0.001642    524.34192   540.87921
  566.0       0.001767    524.58893   542.28339
  534.0       0.001873    524.83606   542.80127
  565.0       0.001770    525.08319   543.33240
  565.0       0.001770    525.33020   543.87634
  549.0       0.001821    525.57745   544.43451
  599.0       0.001669    525.82458   545.00665
  599.0       0.001669    526.07159   545.59363
  560.0       0.001786    526.31879   546.19611
  558.0       0.001792    526.56586   546.81451
  533.0       0.001876    526.81299   547.45001
  562.0       0.001779    527.05994   548.10254
  541.0       0.001848    527.30707   548.77374
  600.0       0.001667    527.55402   549.46417
  529.0       0.001890    527.80115   550.17480
  572.0       0.001748    528.04810   550.90668
  557.0       0.001795    528.29498   551.66077
  592.0       0.001689    528.54211   552.43884
  619.0       0.001616    528.78888   553.24139
  610.0       0.001639    529.03571   554.07037
  550.0       0.001818    529.28265   554.92743
  553.0       0.001808    529.52936   555.81384
  576.0       0.001736    529.77637   556.73218
  562.0       0.001779    530.02307   557.68372
  598.0       0.001672    530.26971   558.67059
  593.0       0.001686    530.51654   559.69598
  567.0       0.001764    530.76306   560.76154
  607.0       0.001647    531.00970   561.87103
  598.0       0.001672    531.25641   563.02747
  576.0       0.001736    531.50275   564.23322
  587.0       0.001704    531.74921   565.67438
  611.0       0.001637    531.99561   566.99451
  597.0       0.001675    532.24219   568.37830
  590.0       0.001695    532.48865   569.83032
  617.0       0.001621    532.73474   571.35541
  579.0       0.001727    532.98090   572.96173
  657.0       0.001522    533.22717   574.65540
  583.0       0.001715    533.47327   576.44562
  543.0       0.001842    533.71948   578.34137
  603.0       0.001658    533.96545   580.35211
  599.0       0.001669    534.21155   582.49152
  601.0       0.001664    534.45728   584.77130
  564.0       0.001773    534.70306   587.20929
  587.0       0.001704    534.94904   589.82306
  525.0       0.001905    535.19464   592.63190
  594.0       0.001684    535.44031   595.66296
  564.0       0.001773    535.68579   598.94250
  581.0       0.001721    535.93140   602.50769
  625.0       0.001600    536.17700   606.39783
  587.0       0.001704    536.42230   610.65979
  614.0       0.001629    536.66754   615.35651
  625.0       0.001600    536.91278   620.55676
  632.0       0.001582    537.15790   626.35413
  589.0       0.001698    537.40302   632.85895
  618.0       0.001618    537.64789   640.20978
  578.0       0.001730    537.89301   648.59521
  642.0       0.001558    538.13770   658.24561
  610.0       0.001639    538.38251   669.48444
  705.0       0.001418    538.62726   682.73602
  639.0       0.001565    538.87170   698.59033
  706.0       0.001416    539.11633   717.94006
  712.0       0.001404    539.36053   742.19836
  720.0       0.001389    539.60486   774.05029
  838.0       0.001193    539.84930   818.96313
  875.0       0.001143    540.09326   887.96515
  1018.0      0.000982    540.33734   1000.23962
  1223.0      0.000818    540.58105   1183.81665
  1484.0      0.000674    540.82501   1463.79443
  1814.0      0.000551    541.06879   1841.45020
  2304.0      0.000434    541.31232   2251.61572
  2871.0      0.0003483   541.55597   2513.05615
  3080.0      0.0003247   541.79926   2456.07129
  2757.0      0.000363    542.04272   2195.63965
  2319.0      0.000431    542.28589   1970.66711
  2179.0      0.000459    542.52887   1923.31360
  2149.0      0.000465    542.77191   2112.79028
  2359.0      0.000424    543.01477   2541.23755
  2620.0      0.000382    543.25757   3131.56128
  3032.0      0.0003298   543.50037   3649.90918
  3306.0      0.0003025   543.74274   3728.03320
  3020.0      0.0003311   543.98523   3285.40576
  2392.0      0.000418    544.22748   2647.87646
  2097.0      0.000477    544.46967   2085.97949
  1543.0      0.000648    544.71173   1687.20703
  1373.0      0.000728    544.95355   1444.75647
  1194.0      0.000838    545.19556   1322.79871
  1095.0      0.000913    545.43719   1274.16125
  1057.0      0.000946    545.67871   1274.92896
  1057.0      0.000946    545.92023   1311.58911
  1089.0      0.000918    546.16144   1380.80554
  1279.0      0.000782    546.40253   1486.66284
  1380.0      0.000725    546.64362   1641.07275
  1662.0      0.000602    546.88440   1870.97778
  2093.0      0.000478    547.12531   2235.47095
  2601.0      0.000384    547.36578   2855.77100
  3768.0      0.0002654   547.60645   3944.09033
  5038.0      0.0001985   547.84668   5782.94287
  7228.0      0.0001384   548.08704   8610.47168
  10221.0     0.0000978   548.32703   12360.12891
  13998.0     0.0000714   548.56683   16179.83496
  18076.0     0.0000553   548.80658   18003.17188
  18117.0     0.0000552   549.04608   16300.54883
  14349.0     0.0000697   549.28571   12505.22266
  9884.0      0.0001012   549.52509   8722.19043
  6971.0      0.0001435   549.76410   5847.27393
  5039.0      0.0001985   550.00317   3963.67871
  3410.0      0.0002933   550.24200   2842.17407
  2609.0      0.000383    550.48071   2196.72485
  2031.0      0.000492    550.71918   1811.96655
  1550.0      0.000645    550.95758   1562.63208
  1286.0      0.000778    551.19592   1386.64673
  1083.0      0.000923    551.43390   1255.12634
  952.0       0.001050    551.67188   1153.31482
  895.0       0.001117    551.90948   1072.78723
  856.0       0.001168    552.14703   1008.05725
  819.0       0.001221    552.38446   955.25916
  756.0       0.001323    552.62158   911.70819
  751.0       0.001332    552.85876   875.37195
  683.0       0.001464    553.09558   844.78241
  699.0       0.001431    553.33215   818.82489
  652.0       0.001534    553.56873   796.61591
  619.0       0.001616    553.80511   777.50385
  714.0       0.001401    554.04120   760.94653
  691.0       0.001447    554.27722   746.53430
  679.0       0.001473    554.51300   733.93634
  660.0       0.001515    554.74872   722.87109
  614.0       0.001629    554.98419   713.12622
  650.0       0.001538    555.21936   704.51202
  613.0       0.001631    555.45447   696.88214
  687.0       0.001456    555.68933   690.11401
  591.0       0.001692    555.92407   684.09717
  601.0       0.001664    556.15845   678.74835
  611.0       0.001637    556.39276   673.98877
  670.0       0.001493    556.62701   669.75757
  679.0       0.001473    556.86072   666.00238
  677.0       0.001477    557.09467   662.67487
  674.0       0.001484    557.32800   659.73804
  626.0       0.001597    557.56140   657.15662
  643.0       0.001555    557.79456   654.90338
  675.0       0.001481    558.02728   652.95502
  640.0       0.001563    558.26019   651.28973
  662.0       0.001511    558.49249   649.89142
  611.0       0.001637    558.72491   648.74542
  678.0       0.001475    558.95697   647.84045
  660.0       0.001515    559.18872   647.16815
  686.0       0.001458    559.42047   646.72119
  624.0       0.001603    559.65192   646.49585
  629.0       0.001590    559.88324   646.48932
  641.0       0.001560    560.11426   646.70178
  658.0       0.001520    560.34497   647.13489
  666.0       0.001502    560.57568   647.79370
  705.0       0.001418    560.80597   648.68414
  604.0       0.001656    561.03607   649.81586
  662.0       0.001511    561.26605   651.20087
  625.0       0.001600    561.49579   653.15442
  684.0       0.001462    561.72516   655.09790
  663.0       0.001508    561.95441   657.35059
  711.0       0.001406    562.18347   659.94098
  624.0       0.001603    562.41217   662.90131
  633.0       0.001580    562.64069   666.26984
  628.0       0.001592    562.86920   669.95117
  636.0       0.001572    563.09717   674.29041
  633.0       0.001580    563.32501   679.21344
  626.0       0.001597    563.55273   684.80078
  678.0       0.001475    563.77979   691.14960
  626.0       0.001597    564.00720   698.38812
  703.0       0.001422    564.23395   706.66010
  685.0       0.001460    564.46069   716.15881
  686.0       0.001458    564.68713   727.11346
  704.0       0.001420    564.91327   739.81171
  736.0       0.001359    565.13922   754.63702
  704.0       0.001420    565.36469   772.05780
  740.0       0.001351    565.59033   792.71606
  724.0       0.001381    565.81543   817.43427
  728.0       0.001374    566.04028   847.31525
  758.0       0.001319    566.26495   883.90747
  890.0       0.001124    566.48932   929.31079
  895.0       0.001117    566.71362   986.64001
  966.0       0.001035    566.93744   1060.61975
  1091.0      0.000917    567.16107   1159.40637
  1277.0      0.000783    567.38452   1299.44482
  1501.0      0.000666    567.60760   1515.84497
  1844.0      0.000542    567.83051   1881.00671
  2434.0      0.000411    568.05310   2520.55078
  3312.0      0.0003019   568.27533   3600.92358
  4610.0      0.0002169   568.49750   5257.92285
  6361.0      0.0001572   568.71930   7438.60107
  8969.0      0.0001115   568.94080   9623.15039
  10929.0     0.0000915   569.16223   10594.13867
  10712.0     0.0000934   569.38300   9533.22070
  8277.0      0.0001208   569.60358   7329.87061
  5936.0      0.0001685   569.82416   5175.23730
  4190.0      0.0002387   570.04431   3555.75537
  2966.0      0.0003372   570.26416   2509.07349
  2234.0      0.000448    570.48370   1896.00427
  1679.0      0.000596    570.70313   1550.43823
  1466.0      0.000682    570.92212   1350.45947
  1236.0      0.000809    571.14099   1226.91687
  1089.0      0.000918    571.35938   1147.55261
  1044.0      0.000958    571.57758   1101.07947
  1002.0      0.000998    571.79541   1085.92407
  1025.0      0.000976    572.01306   1117.27588
  1190.0      0.000840    572.23029   1225.92261
  1384.0      0.000723    572.44733   1452.08667
  1728.0      0.000579    572.66406   1813.25708
  2173.0      0.000460    572.88055   2242.54150
  2510.0      0.000398    573.09662   2559.01733
  2461.0      0.000406    573.31238   2552.80518
  2102.0      0.000476    573.52814   2186.06763
  1595.0      0.000627    573.74335   1711.01294
  1190.0      0.000840    573.95831   1330.14819
  1069.0      0.000935    574.17291   1091.40955
  878.0       0.001139    574.38745   964.81061
  963.0       0.001038    574.60132   903.89893
  786.0       0.001272    574.81512   875.08856
  774.0       0.001292    575.02850   861.57959
  782.0       0.001279    575.24164   856.73090
  741.0       0.001350    575.45441   858.16003
  817.0       0.001224    575.66693   865.07538
  761.0       0.001314    575.87915   877.37720
  735.0       0.001361    576.09100   895.45978
  824.0       0.001214    576.30249   920.61682
  810.0       0.001235    576.51392   953.34625
  935.0       0.001070    576.72467   996.22870
  933.0       0.001072    576.93536   1052.45325
  1041.0      0.000961    577.14575   1127.44592
  1167.0      0.000857    577.35559   1228.92651
  1407.0      0.000711    577.56531   1374.80762
  1767.0      0.000566    577.77466   1606.29822
  2254.0      0.000444    577.98358   2020.77795
  3313.0      0.0003018   578.19232   2818.02710
  4628.0      0.0002161   578.40063   4310.97461
  7005.0      0.0001428   578.60883   6812.06787
  10391.0     0.0000962   578.81635   10281.12109
  14119.0     0.0000708   579.02374   13819.78223
  16255.0     0.0000615   579.23083   15761.18945
  14429.0     0.0000693   579.43744   14627.80371
  10259.0     0.0000975   579.64380   11082.38867
  6901.0      0.0001449   579.84979   7345.99902
  4542.0      0.0002202   580.05554   4594.64893
  3327.0      0.0003006   580.26074   2942.14160
  2217.0      0.000451    580.46588   2072.44165
  1720.0      0.000581    580.67059   1630.29663
  1442.0      0.000693    580.87488   1387.00134
  1201.0      0.000833    581.07892   1233.52698
  1035.0      0.000966    581.28253   1125.70618
  948.0       0.001055    581.48584   1045.54492
  914.0       0.001094    581.68878   984.05255
  848.0       0.001179    581.89148   935.94135
  817.0       0.001224    582.09363   897.70947
  843.0       0.001186    582.29559   866.89777
  769.0       0.001300    582.49713   841.81000
  830.0       0.001205    582.69812   821.17773
  754.0       0.001326    582.89911   804.09186
  754.0       0.001326    583.09955   789.86719
  771.0       0.001297    583.29962   777.96741
  684.0       0.001462    583.49921   767.99829
  726.0       0.001377    583.69879   759.63812
  698.0       0.001433    583.89783   752.64368
  727.0       0.001376    584.09662   746.82233
  735.0       0.001361    584.29486   742.01398
  720.0       0.001389    584.49274   738.09955
  766.0       0.001305    584.69025   734.97797
  700.0       0.001429    584.88757   732.57361
  698.0       0.001433    585.08447   730.82770
  694.0       0.001441    585.28094   729.69409
  694.0       0.001441    585.47705   729.14362
  688.0       0.001453    585.67279   729.15869
  690.0       0.001449    585.86810   729.73645
  805.0       0.001242    586.06317   730.88898
  759.0       0.001318    586.25775   732.64954
  698.0       0.001433    586.45203   735.07861
  694.0       0.001441    586.64587   738.29169
  708.0       0.001412    586.83954   742.50848
  756.0       0.001323    587.03247   748.16339
  742.0       0.001348    587.22534   756.09497
  710.0       0.001408    587.41760   767.69836
  737.0       0.001357    587.60950   784.91895
  762.0       0.001312    587.80096   809.69855
  765.0       0.001307    587.99225   842.74811
  813.0       0.001230    588.18304   881.17743
  779.0       0.001284    588.37335   914.23859
  843.0       0.001186    588.56360   925.04376
  826.0       0.001211    588.75323   910.08594
  773.0       0.001294    588.94232   885.00671
  760.0       0.001316    589.13135   863.17218
  766.0       0.001305    589.31964   849.66852
  779.0       0.001284    589.50781   844.65515
  798.0       0.001253    589.69550   846.53418
  784.0       0.001276    589.88263   853.43274
  792.0       0.001263    590.06958   863.94360
  809.0       0.001236    590.25616   877.26306
  791.0       0.001264    590.44232   893.09247
  770.0       0.001299    590.62781   911.41254
  829.0       0.001206    590.81329   932.41382
  794.0       0.001259    590.99811   956.38690
  885.0       0.001130    591.18243   983.72943
  812.0       0.001232    591.36652   1014.97772
  857.0       0.001167    591.55017   1050.81482
  891.0       0.001122    591.73346   1092.07385
  900.0       0.001111    591.91626   1139.82300
  927.0       0.001079    592.09857   1195.40039
  971.0       0.001030    592.28058   1260.57410
  992.0       0.001008    592.46234   1337.65527
  1037.0      0.000964    592.64355   1429.62158
  1107.0      0.000903    592.82434   1540.34094
  1245.0      0.000803    593.00458   1675.52393
  1388.0      0.000720    593.18457   1842.63257
  1615.0      0.000619    593.36414   2052.53369
  1908.0      0.000524    593.54321   2321.13965
  2359.0      0.000424    593.72186   2674.17261
  3015.0      0.0003317   593.90027   3159.45850
  4296.0      0.0002328   594.07794   3882.05249
  5856.0      0.0001708   594.25543   5083.40332
  8621.0      0.0001160   594.43237   7270.04932
  12782.0     0.0000782   594.60895   11307.55273
  19698.0     0.0000508   594.78522   18256.19922
  29169.0     0.0000343   594.96075   28667.44141
  42716.0     0.0000234   595.13599   41161.77734
  54687.0     0.0000183   595.31097   51314.34766
  56884.0     0.0000176   595.48547   53343.86719
  44451.0     0.0000225   595.65948   45026.92188
  30488.0     0.0000328   595.83289   32061.65820
  19977.0     0.0000501   596.00610   20618.25195
  13195.0     0.0000758   596.17883   12829.26563
  8994.0      0.0001112   596.35114   8441.95215
  6749.0      0.0001482   596.52295   6446.66211
  6076.0      0.0001646   596.69415   5908.86865
  6107.0      0.0001637   596.86517   6112.03955
  6471.0      0.0001545   597.03583   6371.06738
  6363.0      0.0001572   597.20593   6066.74951
  4658.0      0.0002147   597.37549   5019.76611
  3176.0      0.0003149   597.54449   3765.95801
  2287.0      0.000437    597.71332   2770.64111
  1855.0      0.000539    597.88153   2134.88379
  1508.0      0.000663    598.04950   1774.08887
  1357.0      0.000737    598.21680   1566.03589
  1170.0      0.000855    598.38385   1430.62329
  1104.0      0.000906    598.55048   1330.64148
  1031.0      0.000970    598.71619   1251.39197
  1034.0      0.000967    598.88196   1186.51160
  913.0       0.001095    599.04718   1132.50659
  926.0       0.001080    599.21179   1087.01721
  899.0       0.001112    599.37604   1048.35461
  856.0       0.001168    599.53986   1015.29456
  848.0       0.001179    599.70313   986.89429
  846.0       0.001182    599.86621   962.43866
  914.0       0.001094    600.02850   941.35278
  836.0       0.001196    600.19043   923.19232
  848.0       0.001179    600.35199   907.62512
  841.0       0.001189    600.51312   894.38818
  838.0       0.001193    600.67352   883.28857
  834.0       0.001199    600.83356   874.18140
  835.0       0.001198    600.99335   866.97693
  795.0       0.001258    601.15265   861.64282
  874.0       0.001144    601.31128   858.19537
  891.0       0.001122    601.46948   856.70837
  812.0       0.001232    601.62732   857.32074
  841.0       0.001189    601.78461   860.25531
  820.0       0.001220    601.94153   865.84027
  828.0       0.001208    602.09784   874.54175
  894.0       0.001119    602.25385   887.01349
  849.0       0.001178    602.40924   904.18890
  896.0       0.001116    602.56415   927.40833
  932.0       0.001073    602.71875   958.60272
  1008.0      0.000992    602.87268   1000.68750
  1084.0      0.000923    603.02618   1058.40308
  1227.0      0.000815    603.17938   1140.99255
  1352.0      0.000740    603.33179   1270.41492
  1499.0      0.000667    603.48413   1502.42639
  2036.0      0.000491    603.63562   1964.23901
  2772.0      0.000361    603.78680   2882.79346
  4090.0      0.0002445   603.93744   4530.29541
  6731.0      0.0001486   604.08771   6991.24268
  10441.0     0.0000958   604.23730   9746.46191
  13944.0     0.0000717   604.38660   11557.44629
  11887.0     0.0000841   604.53540   11147.44141
  7625.0      0.0001311   604.68359   8668.13574
  4441.0      0.0002252   604.83148   5801.02539
  2965.0      0.0003373   604.97876   3627.81494
  2023.0      0.000494    605.12555   2325.60791
  1575.0      0.000635    605.27185   1657.95142
  1303.0      0.000767    605.41748   1332.96802
  1132.0      0.000883    605.56293   1161.26855
  1089.0      0.000918    605.70770   1055.27380
  947.0       0.001056    605.85217   981.28735
  914.0       0.001094    605.99585   926.24475
  854.0       0.001171    606.13928   883.88940
  808.0       0.001238    606.28217   850.54590
  826.0       0.001211    606.42456   823.82709
  761.0       0.001314    606.56647   802.07965
  829.0       0.001206    606.70789   784.14191
  791.0       0.001264    606.84863   769.16162
  763.0       0.001311    606.98901   756.51422
  746.0       0.001340    607.12885   745.74127
  827.0       0.001209    607.26837   736.48975
  733.0       0.001364    607.40717   728.48981
  724.0       0.001381    607.54541   721.52509
  755.0       0.001325    607.68341   715.42578
  771.0       0.001297    607.82080   710.06049
  709.0       0.001410    607.95776   705.32178
  767.0       0.001304    608.09393   701.12329
  751.0       0.001332    608.22992   697.39191
  705.0       0.001418    608.36530   694.06696
  772.0       0.001295    608.50006   691.71533
  711.0       0.001406    608.63458   689.07428
  859.0       0.001164    608.76813   686.71893
  727.0       0.001376    608.90149   684.62048
  714.0       0.001401    609.03436   682.75409
  721.0       0.001387    609.16669   681.10077
  738.0       0.001355    609.29846   679.64423
  720.0       0.001389    609.42975   678.37109
  739.0       0.001353    609.56042   677.26947
  738.0       0.001355    609.69055   676.32977
  719.0       0.001391    609.82043   675.54620
  741.0       0.001350    609.94965   674.91254
  779.0       0.001284    610.07825   674.42578
  750.0       0.001333    610.20660   674.08405
  782.0       0.001279    610.33417   673.88623
  722.0       0.001385    610.46130   673.83417
  719.0       0.001391    610.58783   673.93091
  738.0       0.001355    610.71399   674.18097
  738.0       0.001355    610.83954   673.72083
  715.0       0.001399    610.96460   674.30725
  793.0       0.001261    611.08911   675.07336
  781.0       0.001280    611.21332   676.03363
  759.0       0.001318    611.33667   677.20398
  692.0       0.001445    611.45959   678.60571
  735.0       0.001361    611.58203   680.26477
  717.0       0.001395    611.70398   682.21143
  773.0       0.001294    611.82532   684.48279
  697.0       0.001435    611.94623   687.12323
  707.0       0.001414    612.06653   690.18835
  706.0       0.001416    612.18646   693.74829
  759.0       0.001318    612.30560   697.88501
  772.0       0.001295    612.42432   702.70367
  739.0       0.001353    612.54260   708.33301
  766.0       0.001305    612.66022   714.94049
  749.0       0.001335    612.77740   722.74231
  718.0       0.001393    612.89392   732.01105
  711.0       0.001406    613.01025   743.10858
  795.0       0.001258    613.12567   756.50903
  763.0       0.001311    613.24060   772.86676
  807.0       0.001239    613.35510   793.08490
  815.0       0.001227    613.46899   818.41901
  903.0       0.001107    613.58258   850.71106
  919.0       0.001088    613.69537   892.83044
  983.0       0.001017    613.80762   949.97668
  1132.0      0.000883    613.91949   1033.14368
  1141.0      0.000876    614.03058   1167.20349
  1423.0      0.000703    614.14148   1404.69312
  1744.0      0.000573    614.25159   1836.56055
  2364.0      0.000423    614.36139   2577.83887
  3323.0      0.0003009   614.47034   3703.14331
  4382.0      0.0002282   614.57886   5121.62598
  5845.0      0.0001711   614.68689   6378.49609
  6450.0      0.0001550   614.79437   6644.82129
  5981.0      0.0001672   614.90125   5683.78027
  4563.0      0.0002192   615.00769   4247.33105
  3196.0      0.0003129   615.11353   2979.73047
  2435.0      0.000411    615.21881   2088.84277
  1787.0      0.000560    615.32349   1547.67847
  1464.0      0.000683    615.42755   1246.14697
  1142.0      0.000876    615.53143   1079.46033
  1034.0      0.000967    615.63446   980.40521
  955.0       0.001047    615.73706   914.92664
  879.0       0.001138    615.83899   867.85675
  883.0       0.001133    615.94043   832.30017
  802.0       0.001247    616.04126   804.67487
  810.0       0.001235    616.14178   782.82172
  756.0       0.001323    616.24152   765.28339
  743.0       0.001346    616.34070   751.04333
  788.0       0.001269    616.43945   739.35974
  693.0       0.001443    616.53741   729.68976
  736.0       0.001359    616.63507   721.63678
  756.0       0.001323    616.73212   714.89618
  751.0       0.001332    616.82861   709.23700
  798.0       0.001253    616.92456   704.47626
  670.0       0.001493    617.01990   700.47095
  730.0       0.001370    617.11475   697.11255
  735.0       0.001361    617.20898   694.31281
  749.0       0.001335    617.30255   692.00293
  703.0       0.001422    617.39581   690.12659
  762.0       0.001312    617.48846   688.63928
  706.0       0.001416    617.58038   687.50732
  748.0       0.001337    617.67200   686.70496
  706.0       0.001416    617.76276   686.21246
  707.0       0.001414    617.85315   686.01617
  697.0       0.001435    617.94305   686.10834
  724.0       0.001381    618.03217   686.49786
  720.0       0.001389    618.12073   687.16235
  721.0       0.001387    618.20892   688.12085
  738.0       0.001355    618.29645   689.38464
  735.0       0.001361    618.38342   690.97211
  672.0       0.001488    618.46973   692.90582
  742.0       0.001348    618.55566   695.21667
  758.0       0.001319    618.64087   697.94122
  766.0       0.001305    618.72565   701.12866
  788.0       0.001269    618.80975   704.84009
  701.0       0.001427    618.89325   709.14862
  726.0       0.001377    618.97638   714.14679
  697.0       0.001435    619.05884   719.94781
  750.0       0.001333    619.14075   726.69934
  699.0       0.001431    619.22205   734.58997
  802.0       0.001247    619.30273   743.91821
  724.0       0.001381    619.38306   754.87073
  798.0       0.001253    619.46265   767.91443
  814.0       0.001229    619.54150   783.60773
  777.0       0.001287    619.62006   802.73029
  856.0       0.001168    619.69812   826.41443
  767.0       0.001304    619.77539   856.54065
  879.0       0.001138    619.85211   896.69598
  984.0       0.001016    619.92822   954.43835
  1098.0      0.000911    620.00385   1044.97498
  1213.0      0.000824    620.07892   1194.17590
  1383.0      0.000723    620.15344   1435.08118
  1763.0      0.000567    620.22717   1792.27197
  2138.0      0.000468    620.30054   2251.79761
  2688.0      0.000372    620.37347   2711.52441
  3209.0      0.0003116   620.44550   2967.05200
  3154.0      0.0003171   620.51721   2953.41479
  3194.0      0.0003131   620.58807   2909.23315
  2991.0      0.0003343   620.65863   3083.81543
  3332.0      0.0003001   620.72852   3588.53149
  4133.0      0.0002420   620.79773   4400.00293
  4792.0      0.0002087   620.86646   5311.91943
  5576.0      0.0001793   620.93457   5866.75684
  5452.0      0.0001834   621.00220   5631.42627
  4899.0      0.0002041   621.06909   4747.04785
  3963.0      0.0002523   621.13544   3700.27832
  2989.0      0.0003346   621.20154   2797.28345
  2331.0      0.000429    621.26672   2126.65503
  1768.0      0.000566    621.33136   1672.26526
  1429.0      0.000700    621.39569   1381.26318
  1315.0      0.000760    621.45917   1197.98096
  1053.0      0.000950    621.52197   1079.32336
  979.0       0.001021    621.58435   997.99213
  937.0       0.001067    621.64618   938.68024
  820.0       0.001220    621.70740   893.30054
  795.0       0.001258    621.76801   857.48590
  799.0       0.001252    621.82806   828.62653
  792.0       0.001263    621.88751   805.02393
  792.0       0.001263    621.94623   785.47180
  805.0       0.001242    622.00476   769.09460
  766.0       0.001305    622.06244   755.25140
  767.0       0.001304    622.11945   743.44946
  751.0       0.001332    622.17615   733.31445
  743.0       0.001346    622.23218   724.54590
  777.0       0.001287    622.28741   716.90845
  740.0       0.001351    622.34229   710.22131
  745.0       0.001342    622.39655   704.33557
  685.0       0.001460    622.45013   699.13245
  704.0       0.001420    622.50311   694.51062
  714.0       0.001401    622.55554   690.38776
  733.0       0.001364    622.60754   686.69824
  712.0       0.001404    622.65875   683.38568
  698.0       0.001433    622.70959   680.40399
  728.0       0.001374    622.75970   677.71167
  750.0       0.001333    622.80914   675.27386
  679.0       0.001473    622.85828   673.06335
  750.0       0.001333    622.90649   671.10962
  706.0       0.001416    622.95416   669.28247
  704.0       0.001420    623.00146   667.61768
  687.0       0.001456    623.04797   666.09814
  686.0       0.001458    623.09406   664.71112
  715.0       0.001399    623.13953   663.44427
  693.0       0.001443    623.18439   662.28748
  729.0       0.001372    623.22864   661.23090
  692.0       0.001445    623.27222   660.26605
  761.0       0.001314    623.31543   659.38654
  682.0       0.001466    623.35797   658.58545
  703.0       0.001422    623.39972   657.85785
  662.0       0.001511    623.44104   657.19885
  699.0       0.001431    623.48175   656.60339
  688.0       0.001453    623.52197   656.06873
  723.0       0.001383    623.56146   655.59119
  684.0       0.001462    623.60046   655.16809
  717.0       0.001395    623.63892   654.79736
  661.0       0.001513    623.67664   654.47601
  695.0       0.001439    623.71375   654.20300
  741.0       0.001350    623.75037   653.97711
  663.0       0.001508    623.78644   653.79694
  777.0       0.001287    623.82184   653.66199
  732.0       0.001366    623.85675   649.38239
  686.0       0.001458    623.89099   649.36823
  689.0       0.001451    623.92456   649.39813
  681.0       0.001468    623.95758   649.47229
  716.0       0.001397    623.99011   649.59137
  643.0       0.001555    624.02197   649.75629
  684.0       0.001462    624.05322   649.96802
  735.0       0.001361    624.08386   650.22815
  679.0       0.001473    624.11414   650.53882
  690.0       0.001449    624.14349   650.90179
  706.0       0.001416    624.17261   651.32031
  718.0       0.001393    624.20087   651.79688
  733.0       0.001364    624.22864   652.33521
  758.0       0.001319    624.25580   652.93939
  685.0       0.001460    624.28223   653.61401
  670.0       0.001493    624.30817   654.36511
  662.0       0.001511    624.33368   655.19867
  690.0       0.001449    624.35840   656.12164
  709.0       0.001410    624.38263   657.14185
  700.0       0.001429    624.40613   658.26898
  744.0       0.001344    624.42920   659.51465
  666.0       0.001502    624.45166   660.89050
  700.0       0.001429    624.47345   662.41132
  653.0       0.001531    624.49457   664.09271
  687.0       0.001456    624.51526   665.95490
  664.0       0.001506    624.53540   668.02130
  725.0       0.001379    624.55481   670.31763
  713.0       0.001403    624.57349   672.87488
  756.0       0.001323    624.59180   675.72919
  747.0       0.001339    624.60956   678.92529
  767.0       0.001304    624.62646   682.51672
  687.0       0.001456    624.64301   686.56573
  695.0       0.001439    624.65887   691.14838
  705.0       0.001418    624.67419   696.35590
  721.0       0.001387    624.68903   702.30432
  723.0       0.001383    624.70319   709.13861
  694.0       0.001441    624.71667   717.03394
  745.0       0.001342    624.72968   726.21521
  753.0       0.001328    624.74182   736.96460
  754.0       0.001326    624.75360   749.65680
  754.0       0.001326    624.76483   764.78412
  784.0       0.001276    624.77533   782.98834
  705.0       0.001418    624.78540   805.14349
  796.0       0.001256    624.79456   832.44037
  827.0       0.001209    624.80347   866.59119
  848.0       0.001179    624.81158   910.15582
  991.0       0.001009    624.81921   967.30713
  1034.0      0.000967    624.82629   1045.96484
  1152.0      0.000868    624.83270   1162.73633
  1270.0      0.000787    624.83832   1352.55066
  1630.0      0.000613    624.84375   1680.61426
  2075.0      0.000482    624.84821   2244.86646
  2936.0      0.0003406   624.85236   3150.10376
  4090.0      0.0002445   624.85571   4438.36377
  5408.0      0.0001849   624.85864   5967.34326
  6915.0      0.0001446   624.86102   7214.41602
  7782.0      0.0001285   624.86255   7361.48242
  6692.0      0.0001494   624.86353   6284.79443
  5042.0      0.0001983   624.86426   4755.55371
  3620.0      0.0002762   624.86401   3394.09888
  2555.0      0.000391    624.86334   2406.31128
  1905.0      0.000525    624.86200   1777.06616
  1480.0      0.000676    624.86017   1407.50525
  1217.0      0.000822    624.85767   1194.70752
  1050.0      0.000952    624.85461   1065.98291
  1008.0      0.000992    624.85089   980.89270
  850.0       0.001176    624.84662   919.88684
  831.0       0.001203    624.84186   873.73438
  787.0       0.001271    624.83636   837.70911
  788.0       0.001269    624.83038   808.99231
  747.0       0.001339    624.82379   785.73041
  793.0       0.001261    624.81653   766.64301
  765.0       0.001307    624.80872   750.79596
  738.0       0.001355    624.80042   737.50574
  658.0       0.001520    624.79144   726.24908
  692.0       0.001445    624.78192   716.62988
  699.0       0.001431    624.77167   708.34998
  689.0       0.001451    624.76093   701.17273
  788.0       0.001269    624.74957   694.91370
  726.0       0.001377    624.73755   689.42065
  689.0       0.001451    624.72510   684.57227
  728.0       0.001374    624.71198   680.27313
  688.0       0.001453    624.69812   676.44330
  658.0       0.001520    624.68414   673.01874
  709.0       0.001410    624.66919   669.94244
  721.0       0.001387    624.65375   667.16827
  679.0       0.001473    624.63757   664.65845
  639.0       0.001565    624.62109   662.38123
  695.0       0.001439    624.60382   660.30920
  695.0       0.001439    624.58600   658.41779
  708.0       0.001412    624.56757   656.68628
  706.0       0.001416    624.54858   655.09784
  641.0       0.001560    624.52899   653.63739
  640.0       0.001563    624.50885   652.29224
  656.0       0.001524    624.48798   651.05023
  701.0       0.001427    624.46667   649.90125
  643.0       0.001555    624.44470   648.83691
  635.0       0.001575    624.42230   647.84937
  645.0       0.001550    624.39911   646.93213
  676.0       0.001479    624.37555   646.07922
  671.0       0.001490    624.35114   645.28418
  679.0       0.001473    624.32629   644.54352
  688.0       0.001453    624.30084   643.85272
  664.0       0.001506    624.27490   643.20844
  684.0       0.001462    624.24835   642.60718
  699.0       0.001431    624.22113   642.04565
  684.0       0.001462    624.19324   641.52161
  665.0       0.001504    624.16479   640.57031
  678.0       0.001475    624.13586   640.11932
  667.0       0.001499    624.10632   639.70007
  684.0       0.001462    624.07611   639.31128
  634.0       0.001577    624.04553   638.95190
  676.0       0.001479    624.01428   638.62097
  675.0       0.001481    623.98224   638.31805
  663.0       0.001508    623.94983   638.04303
  676.0       0.001479    623.91699   637.79584
  672.0       0.001488    623.88318   637.57629
  693.0       0.001443    623.84912   637.38599
  663.0       0.001508    623.81415   637.22552
  664.0       0.001506    623.77887   637.09711
  690.0       0.001449    623.74292   637.00287
  693.0       0.001443    623.70642   636.94623
  726.0       0.001377    623.66919   636.93134
  648.0       0.001543    623.63159   636.96417
  608.0       0.001645    623.59338   637.05212
  680.0       0.001471    623.55463   637.20575
  705.0       0.001418    623.51520   637.43848
  652.0       0.001534    623.47516   637.76923
  634.0       0.001577    623.43457   638.22406
  724.0       0.001381    623.39325   638.83984
  669.0       0.001495    623.35156   639.67194
  661.0       0.001513    623.30920   640.80530
  669.0       0.001495    623.26630   642.39563
  676.0       0.001479    623.22284   644.79248
  720.0       0.001389    623.17889   648.89447
  647.0       0.001546    623.13434   656.87256
  694.0       0.001441    623.08899   672.98584
  696.0       0.001437    623.04327   703.19592
  648.0       0.001543    622.99701   751.51276
  771.0       0.001297    622.95001   812.33063
  764.0       0.001309    622.90247   863.30640
  839.0       0.001192    622.85437   873.49603
  690.0       0.001449    622.80579   832.43823
  749.0       0.001335    622.75653   769.86206
  723.0       0.001383    622.70679   716.14978
  685.0       0.001460    622.65656   681.25000
  637.0       0.001570    622.60553   662.63397
  700.0       0.001429    622.55383   653.95618
  670.0       0.001493    622.50183   650.14124
  633.0       0.001580    622.44922   648.51892
  687.0       0.001456    622.39600   648.02386
  673.0       0.001486    622.34216   648.29926
  666.0       0.001502    622.28772   649.24823
  658.0       0.001520    622.23285   650.88654
  693.0       0.001443    622.17743   653.31000
  726.0       0.001377    622.12134   656.70923
  700.0       0.001429    622.06464   661.42285
  689.0       0.001451    622.00757   668.11761
  688.0       0.001453    621.94977   678.25952
  690.0       0.001449    621.89136   695.19043
  724.0       0.001381    621.83240   725.75757
  812.0       0.001232    621.77307   781.25549
  887.0       0.001127    621.71289   874.95483
  964.0       0.001037    621.65240   1013.64423
  1032.0      0.000969    621.59113   1182.96179
  1309.0      0.000764    621.52936   1325.03479
  1350.0      0.000741    621.46716   1344.81311
  1193.0      0.000838    621.40424   1224.95642
  1134.0      0.000882    621.34076   1054.57056
  973.0       0.001028    621.27679   905.14075
  844.0       0.001185    621.21228   799.79071
  794.0       0.001259    621.14716   735.45587
  793.0       0.001261    621.08154   699.44678
  710.0       0.001408    621.01526   679.51666
  691.0       0.001447    620.94849   667.68433
  682.0       0.001466    620.88104   659.87079
  696.0       0.001437    620.81299   654.24945
  725.0       0.001379    620.74457   649.99487
  698.0       0.001433    620.67566   646.68408
  645.0       0.001550    620.60596   644.06000
  657.0       0.001522    620.53583   641.95215
  652.0       0.001534    620.46503   640.24225
  628.0       0.001592    620.39380   638.84485
  676.0       0.001479    620.32202   637.69769
  683.0       0.001464    620.24969   636.75378
  644.0       0.001553    620.17682   635.97784
  691.0       0.001447    620.10327   635.34430
  673.0       0.001486    620.02911   634.83325
  676.0       0.001479    619.95459   634.43018
  696.0       0.001437    619.87958   634.12378
  658.0       0.001520    619.80365   633.90552
  677.0       0.001477    619.72748   633.77106
  621.0       0.001610    619.65057   633.71667
  683.0       0.001464    619.57324   633.74170
  614.0       0.001629    619.49530   633.84668
  667.0       0.001499    619.41693   634.09283
  628.0       0.001592    619.33783   634.36871
  642.0       0.001558    619.25824   634.73950
  661.0       0.001513    619.17816   635.21423
  660.0       0.001515    619.09766   635.80560
  647.0       0.001546    619.01630   636.52960
  643.0       0.001555    618.93451   637.40680
  661.0       0.001513    618.85217   638.46344
  654.0       0.001529    618.76947   639.73218
  683.0       0.001464    618.68610   641.25629
  704.0       0.001420    618.60211   643.09210
  619.0       0.001616    618.51770   645.31165
  686.0       0.001458    618.43268   648.01093
  694.0       0.001441    618.34705   651.31805
  656.0       0.001524    618.26093   655.41296
  681.0       0.001468    618.17426   660.55792
  687.0       0.001456    618.08698   667.15875
  678.0       0.001475    617.99927   675.91315
  728.0       0.001374    617.91119   688.08777
  734.0       0.001362    617.82227   706.00110
  769.0       0.001300    617.73285   733.59998
  823.0       0.001215    617.64288   776.73938
  898.0       0.001114    617.55243   842.60718
  1040.0      0.000962    617.46143   937.53589
  1169.0      0.000855    617.37000   1062.82190
  1291.0      0.000775    617.27795   1206.27576
  1459.0      0.000685    617.18542   1327.99036
  1565.0      0.000639    617.09229   1364.16284
  1448.0      0.000691    616.99878   1289.51025
  1315.0      0.000760    616.90448   1152.84460
  1160.0      0.000862    616.80969   1013.01404
  1010.0      0.000990    616.71442   898.20184
  883.0       0.001133    616.61877   814.34210
  828.0       0.001208    616.52246   757.52405
  756.0       0.001323    616.42566   720.71838
  746.0       0.001340    616.32806   697.06989
  668.0       0.001497    616.23022   681.43701
  669.0       0.001495    616.13171   670.53876
  632.0       0.001582    616.03284   662.50958
  682.0       0.001466    615.93353   656.32990
  646.0       0.001548    615.83337   651.63068
  650.0       0.001538    615.73285   647.67633
  639.0       0.001565    615.63165   644.43970
  623.0       0.001605    615.53009   641.76373
  667.0       0.001499    615.42798   639.53174
  587.0       0.001704    615.32538   637.65680
  623.0       0.001605    615.22223   636.07495
  682.0       0.001466    615.11853   634.73560
  660.0       0.001515    615.01428   633.60114
  637.0       0.001570    614.90955   632.17188
  648.0       0.001543    614.80432   631.36566
  650.0       0.001538    614.69861   630.69244
  655.0       0.001527    614.59210   630.13873
  597.0       0.001675    614.48547   629.69458
  679.0       0.001473    614.37811   629.35211
  675.0       0.001481    614.27026   629.10699
  624.0       0.001603    614.16174   628.95660
  653.0       0.001531    614.05304   628.90131
  646.0       0.001548    613.94360   628.94287
  618.0       0.001618    613.83362   629.08600
  666.0       0.001502    613.72327   629.33813
  635.0       0.001575    613.61230   629.70941
  595.0       0.001681    613.50092   630.21387
  712.0       0.001404    613.38879   630.86914
  654.0       0.001529    613.27649   631.69995
  630.0       0.001587    613.16357   632.73737
  609.0       0.001642    613.05005   634.02142
  656.0       0.001524    612.93597   635.60516
  579.0       0.001727    612.82159   637.55774
  681.0       0.001468    612.70654   639.97253
  651.0       0.001536    612.59088   642.97736
  636.0       0.001572    612.47491   646.74640
  589.0       0.001698    612.35840   651.53009
  657.0       0.001522    612.24133   657.71069
  667.0       0.001499    612.12384   665.94824
  673.0       0.001486    612.00568   677.51465
  671.0       0.001490    611.88715   694.97266
  704.0       0.001420    611.76813   723.26666
  774.0       0.001292    611.64868   770.67566
  790.0       0.001266    611.52844   848.40039
  850.0       0.001176    611.40796   967.04413
  891.0       0.001122    611.28687   1128.85303
  1114.0      0.000898    611.16541   1314.13696
  1339.0      0.000747    611.04340   1460.15259
  1292.0      0.000774    610.92090   1475.95911
  1208.0      0.000828    610.79773   1348.91528
  1030.0      0.000971    610.67413   1164.39331
  943.0       0.001060    610.55011   994.87476
  719.0       0.001391    610.42572   866.97937
  795.0       0.001258    610.30072   781.38831
  746.0       0.001340    610.17511   728.44385
  676.0       0.001479    610.04919   696.70648
  706.0       0.001416    609.92255   677.17725
  595.0       0.001681    609.79553   664.29987
  648.0       0.001543    609.66821   655.12146
  692.0       0.001445    609.54016   647.56592
  626.0       0.001597    609.41180   642.12726
  657.0       0.001522    609.28302   637.75940
  665.0       0.001504    609.15356   634.19153
  665.0       0.001504    609.02374   631.23389
  626.0       0.001597    608.89331   628.74963
  683.0       0.001464    608.76227   626.63971
  618.0       0.001618    608.63086   624.82941
  577.0       0.001733    608.49908   623.26135
  668.0       0.001497    608.36676   621.89069
  630.0       0.001587    608.23413   620.68231
  623.0       0.001605    608.10071   619.60901
  641.0       0.001560    607.96692   618.64911
  608.0       0.001645    607.83276   617.78552
  601.0       0.001664    607.69818   617.00323
  623.0       0.001605    607.56299   616.29004
  628.0       0.001592    607.42731   615.63678
  575.0       0.001739    607.29108   615.03510
  632.0       0.001582    607.15448   614.47894
  603.0       0.001658    607.01746   613.96173
  589.0       0.001698    606.87982   613.47888
  580.0       0.001724    606.74182   613.02649
  616.0       0.001623    606.60339   612.60101
  635.0       0.001575    606.46436   612.19916
  617.0       0.001621    606.32495   611.81866
  645.0       0.001550    606.18506   611.45703
  678.0       0.001475    606.04468   611.11230
  636.0       0.001572    605.90387   610.78284
  589.0       0.001698    605.76257   610.46722
  610.0       0.001639    605.62079   610.16382
  636.0       0.001572    605.47870   609.87207
  633.0       0.001580    605.33600   609.59003
  614.0       0.001629    605.19269   609.31732
  619.0       0.001616    605.04913   609.05322
  622.0       0.001608    604.90515   608.79706
  647.0       0.001546    604.76044   608.54767
  578.0       0.001730    604.61542   608.30487
  594.0       0.001684    604.47003   608.06818
  647.0       0.001546    604.32410   607.83679
  623.0       0.001605    604.17780   607.61084
  604.0       0.001656    604.03094   607.38928
  639.0       0.001565    603.88373   607.17230
  666.0       0.001502    603.73578   606.95886
  626.0       0.001597    603.58777   606.74982
  619.0       0.001616    603.43915   606.54401
  600.0       0.001667    603.29016   606.34161
  644.0       0.001553    603.14056   606.14191
  606.0       0.001650    602.99060   605.94531
  587.0       0.001704    602.84003   605.75128
  587.0       0.001704    602.68921   605.55994
  607.0       0.001647    602.53778   605.37073
  622.0       0.001608    602.38617   605.18408
  614.0       0.001629    602.23376   604.99927
  613.0       0.001631    602.08130   604.81677
  579.0       0.001727    601.92822   604.63599
  604.0       0.001656    601.77466   604.45709
  596.0       0.001678    601.62061   604.27979
  589.0       0.001698    601.46619   604.10437
  607.0       0.001647    601.31128   603.93036
  587.0       0.001704    601.15607   603.75818
  659.0       0.001517    601.00037   603.58734
  645.0       0.001550    600.84418   603.41791
  641.0       0.001560    600.68750   603.24982
  618.0       0.001618    600.53033   603.08307
  627.0       0.001595    600.37292   602.91797
  636.0       0.001572    600.21509   602.75409
  586.0       0.001706    600.05646   602.59113
  627.0       0.001595    599.89777   602.43005
  659.0       0.001517    599.73871   602.27014
  637.0       0.001570    599.57916   602.11157
  615.0       0.001626    599.41901   601.95416
  585.0       0.001709    599.25854   601.79822
  620.0       0.001613    599.09753   601.64337
  581.0       0.001721    598.93628   601.49005
  623.0       0.001605    598.77448   601.33820
  640.0       0.001563    598.61224   601.18774
  621.0       0.001610    598.44958   601.03864
  546.0       0.001832    598.28656   600.89117
  570.0       0.001754    598.12311   600.74524
  671.0       0.001490    597.95935   600.60120
  612.0       0.001634    597.79504   600.45868
  574.0       0.001742    597.63019   600.31781
  557.0       0.001795    597.46509   600.17896
  631.0       0.001585    597.29938   600.04193
  622.0       0.001608    597.13361   599.90741
  639.0       0.001565    596.96722   599.76270
  610.0       0.001639    596.80035   599.63263
  588.0       0.001701    596.63300   599.50507
  569.0       0.001757    596.46552   599.38043
  643.0       0.001555    596.29761   599.25867
  631.0       0.001585    596.12897   599.13977
  573.0       0.001745    595.96014   599.02448
  599.0       0.001669    595.79077   598.91254
  626.0       0.001597    595.62128   598.80493
  583.0       0.001715    595.45117   598.70117
  596.0       0.001678    595.28070   598.60229
  575.0       0.001739    595.10980   598.50818
  600.0       0.001667    594.93848   598.41962
  577.0       0.001733    594.76678   598.33716
  617.0       0.001621    594.59473   598.26117
  598.0       0.001672    594.42212   598.19238
  578.0       0.001730    594.24927   598.13159
  608.0       0.001645    594.07611   598.07977
  569.0       0.001757    593.90228   598.03741
  539.0       0.001855    593.72839   598.00629
  522.0       0.001916    593.55371   597.98694
  606.0       0.001650    593.37897   597.98145
  597.0       0.001675    593.20374   597.99097
  545.0       0.001835    593.02795   598.01740
  605.0       0.001653    592.85199   598.06348
  572.0       0.001748    592.67554   598.13159
  626.0       0.001597    592.49884   598.22491
  566.0       0.001767    592.32147   598.34674
  596.0       0.001678    592.14380   598.50140
  556.0       0.001799    591.96594   598.69458
  608.0       0.001645    591.78766   598.93237
  619.0       0.001616    591.60883   599.22211
  603.0       0.001658    591.42957   599.57300
  647.0       0.001546    591.25006   599.99640
  596.0       0.001678    591.07031   600.50665
  580.0       0.001724    590.88995   601.12134
  642.0       0.001558    590.70917   601.86298
  618.0       0.001618    590.52820   602.76038
  598.0       0.001672    590.34680   603.84998
  600.0       0.001667    590.16504   605.18140
  633.0       0.001580    589.98279   606.82062
  592.0       0.001689    589.80029   608.85608
  624.0       0.001603    589.61731   611.41083
  623.0       0.001605    589.43402   614.65814
  632.0       0.001582    589.25037   618.86121
  649.0       0.001541    589.06628   624.45996
  660.0       0.001515    588.88184   632.31409
  648.0       0.001543    588.69714   644.35767
  682.0       0.001466    588.51202   664.92212
  687.0       0.001456    588.32666   702.53149
  714.0       0.001401    588.14069   770.36041
  935.0       0.001070    587.95422   882.04834
  933.0       0.001072    587.76770   1041.02527
  1149.0      0.000870    587.58087   1223.08264
  1279.0      0.000782    587.39355   1354.43982
  1319.0      0.000758    587.20581   1340.35620
  1184.0      0.000845    587.01776   1192.70215
  1002.0      0.000998    586.82935   1010.58051
  809.0       0.001236    586.64069   858.67065
  765.0       0.001307    586.45160   754.79968
  679.0       0.001473    586.26202   692.91608
  665.0       0.001504    586.07220   658.67096
  671.0       0.001490    585.88214   639.69714
  640.0       0.001563    585.69159   628.27856
  644.0       0.001553    585.50073   620.59839
  603.0       0.001658    585.30951   614.97589
  616.0       0.001623    585.11774   610.65503
  622.0       0.001608    584.92596   607.23920
  563.0       0.001776    584.73358   604.48499
  586.0       0.001706    584.54102   602.22723
  613.0       0.001631    584.34808   600.34912
  587.0       0.001704    584.15472   598.76733
  622.0       0.001608    583.96112   597.41992
  578.0       0.001730    583.76715   596.26038
  624.0       0.001603    583.57288   595.25281
  602.0       0.001661    583.37817   595.41632
  636.0       0.001572    583.18304   594.64819
  631.0       0.001585    582.98773   593.96692
  540.0       0.001852    582.79211   593.35883
  525.0       0.001905    582.59613   592.81317
  546.0       0.001832    582.39984   592.32098
  629.0       0.001590    582.20300   591.87506
  626.0       0.001597    582.00610   591.47009
  557.0       0.001795    581.80872   591.10083
  644.0       0.001553    581.61121   590.76355
  587.0       0.001704    581.41302   590.45447
  583.0       0.001715    581.21484   590.17145
  590.0       0.001695    581.01593   589.91150
  556.0       0.001799    580.81714   589.67358
  622.0       0.001608    580.61786   589.45551
  578.0       0.001730    580.41809   589.25610
  610.0       0.001639    580.21814   589.07440
  608.0       0.001645    580.01782   588.90948
  613.0       0.001631    579.81738   588.76056
  564.0       0.001773    579.61646   588.62738
  615.0       0.001626    579.41516   588.50934
  547.0       0.001828    579.21356   588.40637
  568.0       0.001761    579.01166   588.78363
  564.0       0.001773    578.80945   588.71576
  619.0       0.001616    578.60706   588.66309
  557.0       0.001795    578.40424   588.62555
  610.0       0.001639    578.20105   588.60394
  542.0       0.001845    577.99762   588.59827
  583.0       0.001715    577.79401   588.60944
  603.0       0.001658    577.58997   588.63770
  583.0       0.001715    577.38556   588.70276
  553.0       0.001808    577.18091   588.76849
  573.0       0.001745    576.97583   588.85419
  571.0       0.001751    576.77057   588.96118
  655.0       0.001527    576.56512   589.09082
  631.0       0.001585    576.35925   589.24457
  634.0       0.001577    576.15308   589.42413
  558.0       0.001792    575.94653   589.68488
  591.0       0.001692    575.73975   589.92267
  579.0       0.001727    575.53284   590.19293
  573.0       0.001745    575.32538   590.49841
  584.0       0.001712    575.11774   590.84216
  582.0       0.001718    574.90967   591.22797
  593.0       0.001686    574.70142   591.65924
  546.0       0.001832    574.49304   592.14093
  590.0       0.001695    574.28412   592.67816
  616.0       0.001623    574.07483   593.27661
  579.0       0.001727    573.86548   593.94342
  596.0       0.001678    573.65576   594.68542
  572.0       0.001748    573.44586   595.51215
  565.0       0.001770    573.23553   596.43359
  643.0       0.001555    573.02496   597.46191
  605.0       0.001653    572.81403   598.61084
  576.0       0.001736    572.60315   599.89642
  599.0       0.001669    572.39178   601.33765
  576.0       0.001736    572.17993   602.95819
  607.0       0.001647    571.96796   604.78516
  579.0       0.001727    571.75574   606.85089
  569.0       0.001757    571.54321   609.19409
  596.0       0.001678    571.33044   611.86420
  601.0       0.001664    571.11737   614.92194
  602.0       0.001661    570.90393   618.44086
  609.0       0.001642    570.69031   622.51459
  586.0       0.001706    570.47644   627.26025
  634.0       0.001577    570.26239   632.83447
  608.0       0.001645    570.04797   639.44714
  686.0       0.001458    569.83319   647.38562
  652.0       0.001534    569.61823   657.08325
  627.0       0.001595    569.40302   669.23022
  635.0       0.001575    569.18750   684.99780
  607.0       0.001647    568.97168   706.41113
  759.0       0.001318    568.75574   736.34674
  730.0       0.001370    568.53949   779.04376
  815.0       0.001227    568.32281   839.20691
  932.0       0.001073    568.10602   921.19617
  1028.0      0.000973    567.88892   1026.09253
  1211.0      0.000826    567.67188   1147.28137
  1421.0      0.000704    567.45398   1264.04639
  1483.0      0.000674    567.23639   1349.30920
  1454.0      0.000688    567.01831   1409.39014
  1563.0      0.000640    566.79993   1500.41357
  1770.0      0.000565    566.58130   1687.62683
  2065.0      0.000484    566.36255   2011.44995
  2569.0      0.000389    566.14337   2469.27539
  3289.0      0.0003040   565.92401   2981.73169
  3836.0      0.0002607   565.70459   3343.66113
  4006.0      0.0002496   565.48456   3310.24146
  3449.0      0.0002899   565.26453   2890.78271
  2643.0      0.000378    565.04437   2331.48657
  2062.0      0.000485    564.82379   1820.75281
  1528.0      0.000654    564.60297   1429.04138
  1191.0      0.000840    564.38184   1159.15076
  1101.0      0.000908    564.16058   985.95190
  948.0       0.001055    563.93903   878.28290
  841.0       0.001189    563.71741   810.24921
  861.0       0.001161    563.49530   764.81714
  699.0       0.001431    563.27319   732.37878
  743.0       0.001346    563.05066   707.89130
  685.0       0.001460    562.82782   688.71204
  666.0       0.001502    562.60510   673.32336
  668.0       0.001497    562.38190   660.76520
  647.0       0.001546    562.15851   650.38794
  649.0       0.001541    561.93469   641.71808
  602.0       0.001661    561.71106   634.40796
  655.0       0.001527    561.48700   628.18896
  572.0       0.001748    561.26263   622.85632
  633.0       0.001580    561.03827   618.25562
  633.0       0.001580    560.81342   614.26263
  541.0       0.001848    560.58862   610.78101
  582.0       0.001718    560.36353   607.72986
  564.0       0.001773    560.13794   605.04504
  635.0       0.001575    559.91235   602.67603
  607.0       0.001647    559.68640   600.58063
  584.0       0.001712    559.46051   598.72467
  607.0       0.001647    559.23419   597.07776
  607.0       0.001647    559.00769   595.61584
  619.0       0.001616    558.78101   594.31927
  552.0       0.001812    558.55408   593.17102
  558.0       0.001792    558.32703   592.15735
  629.0       0.001590    558.09979   591.26581
  541.0       0.001848    557.87225   590.48645
  585.0       0.001709    557.64447   589.81116
  606.0       0.001650    557.41644   589.23303
  573.0       0.001745    557.18848   588.74658
  611.0       0.001637    556.96008   588.34680
  560.0       0.001786    556.73138   588.03033
  594.0       0.001684    556.50269   587.79456
  543.0       0.001842    556.27374   587.63751
  569.0       0.001757    556.04462   587.55835
  681.0       0.001468    555.81531   587.50055
  664.0       0.001506    555.58575   587.57623
  589.0       0.001698    555.35608   587.73071
  571.0       0.001751    555.12604   587.96521
  549.0       0.001821    554.89600   588.28265
  591.0       0.001692    554.66559   588.68604
  545.0       0.001835    554.43512   589.17999
  565.0       0.001770    554.20435   589.76874
  554.0       0.001805    553.97351   590.78992
  645.0       0.001550    553.74243   591.59082
  568.0       0.001761    553.51141   592.50873
  568.0       0.001761    553.27979   593.55292
  579.0       0.001727    553.04803   594.73529
  558.0       0.001792    552.81616   596.06848
  611.0       0.001637    552.58429   597.56812
  583.0       0.001715    552.35211   599.25220
  586.0       0.001706    552.11981   601.14313
  599.0       0.001669    551.88745   603.26495
  630.0       0.001587    551.65448   605.64673
  617.0       0.001621    551.42169   608.32202
  540.0       0.001852    551.18848   611.33258
  638.0       0.001567    550.95532   614.72968
  585.0       0.001709    550.72198   618.57043
  526.0       0.001901    550.48828   622.92609
  605.0       0.001653    550.25446   627.88123
  582.0       0.001718    550.02075   633.54425
  554.0       0.001805    549.78662   640.04907
  636.0       0.001572    549.55219   647.55762
  652.0       0.001534    549.31775   656.27777
  644.0       0.001553    549.08313   666.46918
  620.0       0.001613    548.84851   678.47675
  656.0       0.001524    548.61353   692.75244
  657.0       0.001522    548.37848   709.88580
  699.0       0.001431    548.14313   730.67834
  740.0       0.001351    547.90778   756.22205
  734.0       0.001362    547.67230   788.07288
  792.0       0.001263    547.43652   828.49158
  821.0       0.001218    547.20062   880.90826
  1044.0      0.000958    546.96448   951.34491
  1118.0      0.000894    546.72845   1052.89087
  1426.0      0.000701    546.49213   1219.47803
  1875.0      0.000533    546.25562   1537.51611
  2621.0      0.000382    546.01892   2190.81836
  3633.0      0.0002753   545.78204   3468.63696
  5673.0      0.0001763   545.54523   5634.73145
  8476.0      0.0001180   545.30817   8602.66895
  12019.0     0.0000832   545.07080   11523.52246
  13676.0     0.0000731   544.83344   12834.13867
  11266.0     0.0000888   544.59595   11500.04785
  7343.0      0.0001362   544.35828   8489.43848
  4909.0      0.0002037   544.12061   5506.00537
  3391.0      0.0002949   543.88245   3374.00806
  2304.0      0.000434    543.64435   2145.06152
  1716.0      0.000583    543.40619   1533.94812
  1374.0      0.000728    543.16779   1245.00684
  1087.0      0.000920    542.92926   1097.89453
  980.0       0.001020    542.69067   1012.21460
  886.0       0.001129    542.45178   958.12085
  879.0       0.001138    542.21289   924.80640
  852.0       0.001174    541.97400   908.15546
  906.0       0.001104    541.73486   907.35400
  968.0       0.001033    541.49548   925.52252
  1082.0      0.000924    541.25598   974.50958
  1284.0      0.000779    541.01648   1086.92163
  1534.0      0.000652    540.77686   1333.99902
  2016.0      0.000496    540.53717   1831.25757
  2856.0      0.0003501   540.29712   2692.96655
  3981.0      0.0002512   540.05695   3906.84473
  5761.0      0.0001736   539.81677   5163.89355
  6341.0      0.0001577   539.57654   5833.89307
  5658.0      0.0001767   539.33612   5412.95605
  3944.0      0.0002535   539.09558   4192.81396
  2707.0      0.000369    538.85480   2899.29370
  1979.0      0.000505    538.61407   1933.99060
  1403.0      0.000713    538.37317   1355.12024
  1128.0      0.000887    538.13220   1057.11792
  953.0       0.001049    537.89111   913.39063
  846.0       0.001182    537.64990   840.47906
  804.0       0.001244    537.40857   798.70941
  803.0       0.001245    537.16705   772.78174
  736.0       0.001359    536.92566   757.21454
  668.0       0.001497    536.68390   750.14539
  656.0       0.001524    536.44208   751.67755
  728.0       0.001374    536.20013   764.54395
  749.0       0.001335    535.95819   796.99567
  799.0       0.001252    535.71613   867.85773
  794.0       0.001259    535.47394   1010.54236
  1076.0      0.000929    535.23169   1265.61072
  1354.0      0.000739    534.98914   1654.53711
  1787.0      0.000560    534.74670   2134.40308
  2389.0      0.000419    534.50421   2539.90381
  2492.0      0.000401    534.26135   2602.84497
  2075.0      0.000482    534.01868   2266.18164
  1492.0      0.000670    533.77582   1777.58215
  1140.0      0.000877    533.53284   1346.18494
  1042.0      0.000960    533.28992   1044.44836
  770.0       0.001299    533.04657   864.33771
  779.0       0.001284    532.80341   767.08209
  695.0       0.001439    532.56000   715.36188
  711.0       0.001406    532.31671   685.66907
  636.0       0.001572    532.07330   666.50031
  602.0       0.001661    531.82971   652.97485
  627.0       0.001595    531.58594   643.01489
  637.0       0.001570    531.34192   635.58441
  622.0       0.001608    531.09839   630.07513
  556.0       0.001799    530.85449   626.08496
  560.0       0.001786    530.61047   623.34460
  591.0       0.001692    530.36615   621.67511
  564.0       0.001773    530.12213   620.95941
  589.0       0.001698    529.87781   621.12744
  610.0       0.001639    529.63373   622.14850
  622.0       0.001608    529.38928   624.02618
  593.0       0.001686    529.14453   626.79529
  614.0       0.001629    528.90021   630.52368
  617.0       0.001621    528.65552   635.31189
  584.0       0.001712    528.41089   641.30640
  592.0       0.001689    528.16626   648.70691
  581.0       0.001721    527.92120   657.77399
  665.0       0.001504    527.67645   668.85773
  632.0       0.001582    527.43146   682.41882
  592.0       0.001689    527.18652   699.09174
  652.0       0.001534    526.94135   719.74567
  697.0       0.001435    526.69629   745.57104
  723.0       0.001383    526.45105   778.26544
  776.0       0.001289    526.20575   820.30621
  805.0       0.001242    525.96051   875.67712
  944.0       0.001059    525.71509   951.91547
  1142.0      0.000876    525.46967   1066.56812
  1387.0      0.000721    525.22400   1264.66809
  1833.0      0.000546    524.97864   1651.02588
  2415.0      0.000414    524.73297   2419.01367
  3420.0      0.0002924   524.48743   3812.72510
  5492.0      0.0001821   524.24139   5953.89502
  7907.0      0.0001265   523.99573   8554.35059
  10783.0     0.0000927   523.74994   10592.27832
  11657.0     0.0000858   523.50415   10611.26367
  9403.0      0.0001063   523.25812   8608.72754
  6325.0      0.0001581   523.01208   6052.19238
  4276.0      0.0002339   522.76599   3981.10327
  2973.0      0.0003364   522.52014   2698.89136
  2257.0      0.000443    522.27399   2083.36719
  2040.0      0.000490    522.02783   1861.18359
  1862.0      0.000537    521.78174   1763.27917
  1557.0      0.000642    521.53540   1608.96045
  1315.0      0.000760    521.28918   1385.74158
  1132.0      0.000883    521.04303   1164.54749
  1007.0      0.000993    520.79657   988.28033
  809.0       0.001236    520.55011   865.26697
  752.0       0.001330    520.30365   785.84766
  715.0       0.001399    520.05731   735.32129
  695.0       0.001439    519.81085   701.52997
  654.0       0.001529    519.56427   677.04181
  577.0       0.001733    519.31775   658.04651
  586.0       0.001706    519.07098   642.67017
  639.0       0.001565    518.82452   629.97717
  622.0       0.001608    518.57800   619.23932
  563.0       0.001776    518.33118   610.08331
  611.0       0.001637    518.08441   602.20203
  561.0       0.001783    517.83771   595.35944
  576.0       0.001736    517.59094   589.37457
  586.0       0.001706    517.34448   584.10236
  583.0       0.001715    517.09735   579.42633
  586.0       0.001706    516.85071   575.25842
  555.0       0.001802    516.60382   571.52405
  546.0       0.001832    516.35693   568.16388
  534.0       0.001873    516.11005   565.12689
  544.0       0.001838    515.86334   562.37000
  556.0       0.001799    515.61615   559.85907
  558.0       0.001792    515.36926   557.56567
  541.0       0.001848    515.12256   555.46545
  528.0       0.001894    514.87543   553.53558
  574.0       0.001742    514.62854   551.75818
  514.0       0.001946    514.38159   550.11792
  548.0       0.001825    514.13452   548.60126
  544.0       0.001838    513.88763   547.19733
  563.0       0.001776    513.64081   545.89563
  537.0       0.001862    513.39362   544.68640
  582.0       0.001718    513.14655   543.56305
  551.0       0.001815    512.89960   542.51868
  536.0       0.001866    512.65271   541.54797
  563.0       0.001776    512.40558   540.64508
  533.0       0.001876    512.15863   539.80579
  529.0       0.001890    511.91150   539.02643
  557.0       0.001795    511.66446   538.30389
  536.0       0.001866    511.41742   537.63513
  525.0       0.001905    511.17053   537.01819
  533.0       0.001876    510.92337   536.45032
  509.0       0.001965    510.67642   535.93054
  542.0       0.001845    510.42938   535.45746
  575.0       0.001739    510.18246   535.02991
  528.0       0.001894    509.93546   534.64740
  561.0       0.001783    509.68832   534.30957
  505.0       0.001980    509.44144   534.01672
  562.0       0.001779    509.19434   533.76843
  581.0       0.001721    508.94754   533.56622
  551.0       0.001815    508.70056   533.41040
  492.0       0.002033    508.45355   533.30219
  493.0       0.002028    508.20654   533.24359
  542.0       0.001845    507.95978   533.23669
  544.0       0.001838    507.71274   533.28326
  545.0       0.001835    507.46603   533.38721
  504.0       0.001984    507.21909   533.55145
  539.0       0.001855    506.97223   533.78009
  595.0       0.001681    506.72546   534.07800
  545.0       0.001835    506.47876   534.45032
  502.0       0.001992    506.23209   534.90350
  534.0       0.001873    505.98523   535.44507
  539.0       0.001855    505.73853   536.08386
  530.0       0.001887    505.49167   536.82904
  504.0       0.001984    505.24506   537.69226
  569.0       0.001757    504.99844   538.68695
  589.0       0.001698    504.75186   539.82959
  586.0       0.001706    504.50513   541.13733
  556.0       0.001799    504.25867   542.63263
  543.0       0.001842    504.01208   544.33966
  555.0       0.001802    503.76566   546.28955
  515.0       0.001942    503.51923   548.51947
  602.0       0.001661    503.27277   551.07214
  591.0       0.001692    503.02625   553.99976
  582.0       0.001718    502.78000   557.36560
  552.0       0.001812    502.53381   561.24878
  509.0       0.001965    502.28754   565.74841
  536.0       0.001866    502.04111   570.98438
  528.0       0.001894    501.79486   577.10956
  534.0       0.001873    501.54874   584.31543
  547.0       0.001828    501.30267   592.85486
  582.0       0.001718    501.05649   603.05957
  575.0       0.001739    500.81046   615.35986
  641.0       0.001560    500.56439   630.34027
  639.0       0.001565    500.31863   648.79822
  631.0       0.001585    500.07269   671.88550
  656.0       0.001524    499.82675   701.33783
  718.0       0.001393    499.58090   739.94269
  769.0       0.001300    499.33508   792.77179
  906.0       0.001104    499.08945   870.09875
  1078.0      0.000928    498.84375   994.23059
  1289.0      0.000776    498.59814   1211.53687
  1612.0      0.000620    498.35245   1604.18518
  2199.0      0.000455    498.10693   2282.09375
  3067.0      0.0003261   497.86157   3326.21729
  4386.0      0.0002280   497.61624   4677.35254
  5769.0      0.0001733   497.37085   5982.97314
  6960.0      0.0001437   497.12555   6535.06592
  6318.0      0.0001583   496.88034   5886.10156
  4742.0      0.0002109   496.63525   4539.46729
  3510.0      0.0002849   496.39014   3194.20117
  2258.0      0.000443    496.14499   2175.31006
  1682.0      0.000595    495.89999   1526.30249
  1340.0      0.000746    495.65497   1158.32483
  1043.0      0.000959    495.41022   959.06769
  860.0       0.001163    495.16547   846.36383
  768.0       0.001302    494.92065   775.78906
  767.0       0.001304    494.67606   726.83624
  661.0       0.001513    494.43130   690.50140
  651.0       0.001536    494.18683   662.49292
  673.0       0.001486    493.94250   640.39758
  583.0       0.001715    493.69806   622.68964
  579.0       0.001727    493.45370   608.34308
  531.0       0.001883    493.20935   596.42786
  587.0       0.001704    492.96527   586.81750
  619.0       0.001616    492.72116   578.92590
  547.0       0.001828    492.47714   572.47620
  535.0       0.001869    492.23312   567.27960
  463.0       0.002160    491.98923   563.21283
  489.0       0.002045    491.74545   560.21906
  559.0       0.001789    491.50186   558.31433
  509.0       0.001965    491.25812   557.62439
  518.0       0.001931    491.01465   558.45538
  514.0       0.001946    490.77097   561.40698
  559.0       0.001789    490.52762   567.52148
  524.0       0.001908    490.28430   578.39557
  552.0       0.001812    490.04105   596.12030
  605.0       0.001653    489.79794   622.87097
  593.0       0.001686    489.55478   660.07660
  589.0       0.001698    489.31186   706.83685
  581.0       0.001721    489.06909   756.95544
  665.0       0.001504    488.82623   795.08032
  695.0       0.001439    488.58334   801.18512
  598.0       0.001672    488.34067   770.52155
  595.0       0.001681    488.09830   719.80719
  618.0       0.001618    487.85580   667.66248
  571.0       0.001751    487.61346   623.45837
  584.0       0.001712    487.37112   589.66272
  469.0       0.002132    487.12894   565.46368
  505.0       0.001980    486.88690   548.81555
  506.0       0.001976    486.64499   537.48224
  518.0       0.001931    486.40311   529.61145
  505.0       0.001980    486.16122   523.90692
  497.0       0.002012    485.91953   519.55414
  529.0       0.001890    485.67801   516.07977
  516.0       0.001938    485.43661   513.36859
  476.0       0.002101    485.19519   510.94043
  523.0       0.001912    484.95367   508.85013
  460.0       0.002174    484.71249   507.02606
  478.0       0.002092    484.47147   505.41620
  495.0       0.002020    484.23059   503.98010
  481.0       0.002079    483.98959   502.68701
  503.0       0.001988    483.74884   501.51373
  521.0       0.001919    483.50815   500.44144
  529.0       0.001890    483.26764   499.45538
  484.0       0.002066    483.02722   498.54288
  500.0       0.002000    482.78680   497.69388
  538.0       0.001859    482.54654   496.90042
  475.0       0.002105    482.30640   496.15570
  514.0       0.001946    482.06644   495.45432
  521.0       0.001919    481.82660   494.79141
  535.0       0.001869    481.58682   494.16238
  526.0       0.001901    481.34708   493.56421
  467.0       0.002141    481.10748   492.99399
  447.0       0.002237    480.86804   492.44922
  526.0       0.001901    480.62875   491.92776
  497.0       0.002012    480.38953   491.42740
  520.0       0.001923    480.15042   490.94672
  460.0       0.002174    479.91144   490.48434
  494.0       0.002024    479.67267   490.03909
  477.0       0.002096    479.43393   489.60971
  506.0       0.001976    479.19516   489.19513
  463.0       0.002160    478.95679   488.79501
  486.0       0.002058    478.71838   488.40823
  478.0       0.002092    478.48010   488.03452
  494.0       0.002024    478.24210   487.67331
  482.0       0.002075    478.00409   487.32391
  497.0       0.002012    477.76611   486.98605
  478.0       0.002092    477.52829   486.65970
  497.0       0.002012    477.29068   486.34457
  453.0       0.002208    477.05328   485.26682
  449.0       0.002227    476.81592   484.97958
  476.0       0.002101    476.57874   484.70346
  485.0       0.002062    476.34158   484.43817
  541.0       0.001848    476.10464   484.18411
  496.0       0.002016    475.86792   483.94159
  463.0       0.002160    475.63104   483.71048
  435.0       0.002299    475.39450   483.49164
  506.0       0.001976    475.15790   483.28519
  478.0       0.002092    474.92175   483.09204
  466.0       0.002146    474.68567   482.91263
  447.0       0.002237    474.44952   483.27084
  475.0       0.002105    474.21359   483.12595
  508.0       0.001969    473.97781   482.99780
  516.0       0.001938    473.74228   482.88766
  492.0       0.002033    473.50684   482.79688
  473.0       0.002114    473.27148   482.72720
  444.0       0.002252    473.03622   482.68079
  507.0       0.001972    472.80112   482.65976
  479.0       0.002088    472.56628   482.66696
  492.0       0.002033    472.33160   482.70560
  498.0       0.002008    472.09695   482.77927
  513.0       0.001949    471.86234   482.89246
  454.0       0.002203    471.62799   483.05051
  496.0       0.002016    471.39386   483.25949
  511.0       0.001957    471.15985   483.52686
  484.0       0.002066    470.92599   483.86185
  490.0       0.002041    470.69217   484.27512
  497.0       0.002012    470.45850   484.78009
  498.0       0.002008    470.22513   485.39316
  499.0       0.002004    469.99200   486.13492
  540.0       0.001852    469.75870   487.03113
  482.0       0.002075    469.52573   488.11493
  503.0       0.001988    469.29279   489.42807
  460.0       0.002174    469.06015   491.02502
  462.0       0.002165    468.82773   492.97916
  505.0       0.001980    468.59531   495.38901
  485.0       0.002062    468.36301   498.38824
  510.0       0.001961    468.13089   502.16525
  497.0       0.002012    467.89914   506.99411
  527.0       0.001898    467.66748   513.31897
  548.0       0.001825    467.43576   521.98749
  557.0       0.001795    467.20428   534.91779
  564.0       0.001773    466.97296   556.71191
  581.0       0.001721    466.74188   597.29187
  669.0       0.001495    466.51108   673.85516
  783.0       0.001277    466.28015   807.37976
  914.0       0.001094    466.04959   1009.01672
  1169.0      0.000855    465.81906   1257.71692
  1572.0      0.000636    465.58887   1472.09680
  1688.0      0.000592    465.35870   1518.44080
  1422.0      0.000703    465.12878   1359.49695
  1032.0      0.000969    464.89899   1114.66003
  829.0       0.001206    464.66919   893.84106
  684.0       0.001462    464.43985   739.25623
  707.0       0.001414    464.21051   650.33777
  691.0       0.001447    463.98141   609.88550
  676.0       0.001479    463.75247   602.73273
  652.0       0.001534    463.52359   624.36877
  737.0       0.001357    463.29507   680.47601
  888.0       0.001126    463.06677   779.91199
  1070.0      0.000935    462.83832   922.87256
  1161.0      0.000861    462.61014   1085.01392
  1533.0      0.000652    462.38220   1200.10132
  1456.0      0.000687    462.15454   1186.49561
  1320.0      0.000758    461.92703   1052.90845
  1025.0      0.000976    461.69955   884.11957
  825.0       0.001212    461.47244   739.40430
  693.0       0.001443    461.24524   637.66840
  548.0       0.001825    461.01846   575.30121
  614.0       0.001629    460.79184   540.08612
  529.0       0.001890    460.56525   520.34137
  520.0       0.001923    460.33878   508.43457
  509.0       0.001965    460.11282   500.41290
  521.0       0.001919    459.88684   494.49420
  533.0       0.001876    459.66104   489.87903
  502.0       0.001992    459.43539   486.16446
  460.0       0.002174    459.20990   483.11304
  496.0       0.002016    458.98462   480.56418
  518.0       0.001931    458.75958   478.40503
  460.0       0.002174    458.53482   476.55154
  507.0       0.001972    458.31009   474.94150
  481.0       0.002079    458.08551   473.52863
  482.0       0.002075    457.86124   472.27722
  477.0       0.002096    457.63715   471.15945
  466.0       0.002146    457.41333   470.15292
  508.0       0.001969    457.18942   469.23938
  458.0       0.002183    456.96585   468.40530
  515.0       0.001942    456.74252   467.63928
  507.0       0.001972    456.51935   466.93170
  441.0       0.002268    456.29639   466.27469
  497.0       0.002012    456.07361   465.66162
  498.0       0.002008    455.85083   465.08679
  476.0       0.002101    455.62836   464.54617
  483.0       0.002070    455.40625   464.03586
  455.0       0.002198    455.18427   463.55212
  468.0       0.002137    454.96246   463.09222
  485.0       0.002062    454.74066   462.65359
  459.0       0.002179    454.51920   462.23422
  461.0       0.002169    454.29810   461.83255
  442.0       0.002262    454.07712   461.44669
  458.0       0.002183    453.85611   461.07489
  478.0       0.002092    453.63547   460.71637
  486.0       0.002058    453.41498   460.36990
  452.0       0.002212    453.19476   460.03470
  475.0       0.002105    452.97473   459.70963
  451.0       0.002217    452.75488   459.39392
  434.0       0.002304    452.53519   459.08707
  465.0       0.002151    452.31564   458.78836
  474.0       0.002110    452.09637   458.49750
  440.0       0.002273    451.87750   458.21402
  449.0       0.002227    451.65857   457.93698
  436.0       0.002294    451.43985   457.66641
  442.0       0.002262    451.22141   457.40204
  469.0       0.002132    451.00330   457.14368
  464.0       0.002155    450.78534   456.89069
  475.0       0.002105    450.56738   456.64285
  483.0       0.002070    450.34970   456.40033
  456.0       0.002193    450.13232   456.16272
  464.0       0.002155    449.91525   455.93033
  459.0       0.002179    449.69818   455.70248
  460.0       0.002174    449.48135   455.47958
  467.0       0.002141    449.26477   455.26181
  489.0       0.002045    449.04834   455.04938
  457.0       0.002188    448.83221   454.84341
  509.0       0.001965    448.61624   454.64612
  453.0       0.002208    448.40057   454.46268
  496.0       0.002016    448.18503   454.30167
  460.0       0.002174    447.96970   454.17426
  459.0       0.002179    447.75458   454.08826
  451.0       0.002217    447.53976   454.03802
  469.0       0.002132    447.32510   453.98932
  480.0       0.002083    447.11050   453.87122
  444.0       0.002252    446.89630   453.63297
  460.0       0.002174    446.68225   453.31903
  464.0       0.002155    446.46851   453.00229
  436.0       0.002294    446.25494   452.71960
  461.0       0.002169    446.04160   452.47861
  455.0       0.002198    445.82828   452.27182
  464.0       0.002155    445.61536   452.08859
  475.0       0.002105    445.40271   451.91980
  472.0       0.002119    445.19019   451.75992
  428.0       0.002336    444.97784   451.60638
  463.0       0.002160    444.76575   451.45828
  417.0       0.002398    444.55399   451.31531
  445.0       0.002247    444.34238   451.17700
  441.0       0.002268    444.13089   451.04330
  479.0       0.002088    443.91968   450.91431
  461.0       0.002169    443.70874   450.79019
  486.0       0.002058    443.49808   450.67096
  452.0       0.002212    443.28757   450.55649
  457.0       0.002188    443.07724   450.44705
  462.0       0.002165    442.86716   450.34274
  451.0       0.002217    442.65729   450.24377
  395.0       0.002532    442.44775   450.15036
  485.0       0.002062    442.23840   450.06256
  431.0       0.002320    442.02917   449.98062
  475.0       0.002105    441.82025   449.90494
  465.0       0.002151    441.61145   449.92099
  450.0       0.002222    441.40298   449.85880
  428.0       0.002336    441.19489   449.80368
  460.0       0.002174    440.98682   449.75565
  479.0       0.002088    440.77896   449.71515
  428.0       0.002336    440.57135   449.68268
  466.0       0.002146    440.36404   449.65857
  442.0       0.002262    440.15701   449.64322
  443.0       0.002257    439.95020   449.63708
  443.0       0.002257    439.74347   449.64053
  414.0       0.002415    439.53708   449.65430
  412.0       0.002427    439.33084   449.67871
  451.0       0.002217    439.12503   449.71484
  442.0       0.002262    438.91916   449.76273
  448.0       0.002232    438.71365   449.82373
  474.0       0.002110    438.50845   449.89825
  476.0       0.002101    438.30347   449.98737
  474.0       0.002110    438.09875   450.09177
  465.0       0.002151    437.89413   450.21265
  489.0       0.002045    437.68985   450.38925
  500.0       0.002000    437.48569   450.54681
  462.0       0.002165    437.28189   450.72458
  440.0       0.002273    437.07837   450.92401
  466.0       0.002146    436.87503   451.14703
  440.0       0.002273    436.67184   451.39517
  429.0       0.002331    436.46896   451.67068
  436.0       0.002294    436.26633   451.97568
  435.0       0.002299    436.06403   452.31296
  480.0       0.002083    435.86176   452.68533
  441.0       0.002268    435.65982   453.09622
  489.0       0.002045    435.45810   453.54935
  468.0       0.002137    435.25671   454.04874
  480.0       0.002083    435.05557   454.59949
  461.0       0.002169    434.85455   455.20770
  454.0       0.002203    434.65390   455.88010
  410.0       0.002439    434.45331   456.62466
  488.0       0.002049    434.25311   457.45126
  487.0       0.002053    434.05313   458.37305
  493.0       0.002028    433.85330   459.40826
  451.0       0.002217    433.65390   460.60858
  440.0       0.002273    433.45456   461.96100
  463.0       0.002160    433.25565   463.54822
  456.0       0.002193    433.05692   465.45047
  470.0       0.002128    432.85837   467.76706
  486.0       0.002058    432.66003   470.59827
  449.0       0.002227    432.46194   474.01553
  435.0       0.002299    432.26425   478.00000
  520.0       0.001923    432.06665   482.33472
  482.0       0.002075    431.86938   486.47812
  542.0       0.001845    431.67239   489.77618
  559.0       0.001789    431.47543   492.19406
  570.0       0.001754    431.27893   494.46384
  508.0       0.001969    431.08273   497.38516
  527.0       0.001898    430.88657   501.46750
  528.0       0.001894    430.69077   507.03601
  497.0       0.002012    430.49527   514.40759
  525.0       0.001905    430.30002   524.04932
  476.0       0.002101    430.10498   536.81921
  530.0       0.001887    429.91013   554.33813
  553.0       0.001808    429.71561   579.51587
  547.0       0.001828    429.52118   617.13275
  568.0       0.001761    429.32727   673.97943
  682.0       0.001466    429.13342   758.05798
  805.0       0.001242    428.93997   876.16516
  1015.0      0.000985    428.74661   1029.31384
  1213.0      0.000824    428.55356   1204.75330
  1291.0      0.000775    428.36072   1362.56140
  1449.0      0.000690    428.16830   1435.24097
  1343.0      0.000745    427.97592   1381.69482
  1115.0      0.000897    427.78387   1240.14258
  926.0       0.001080    427.59213   1079.07813
  846.0       0.001182    427.40063   940.41498
  746.0       0.001340    427.20944   838.29004
  678.0       0.001475    427.01846   772.77258
  688.0       0.001453    426.82755   738.09082
  687.0       0.001456    426.63705   727.43939
  736.0       0.001359    426.44690   735.56451
  702.0       0.001425    426.25684   760.18231
  772.0       0.001295    426.06720   803.04364
  905.0       0.001105    425.87769   872.29089
  998.0       0.001002    425.68851   988.17053
  1260.0      0.000794    425.49957   1192.02368
  1577.0      0.000634    425.31097   1553.39941
  2229.0      0.000449    425.12244   2161.40576
  3006.0      0.0003327   424.93427   3085.20190
  4294.0      0.0002329   424.74634   4302.55664
  5817.0      0.0001719   424.55875   5591.00586
  7388.0      0.0001354   424.37134   6418.12842
  7137.0      0.0001401   424.18427   6222.87451
  5704.0      0.0001753   423.99731   5155.89990
  4129.0      0.0002422   423.81061   3850.83447
  2915.0      0.0003431   423.62436   2728.36914
  2034.0      0.000492    423.43829   1923.63379
  1620.0      0.000617    423.25247   1416.18909
  1170.0      0.000855    423.06689   1123.71411
  1059.0      0.000944    422.88153   961.60474
  869.0       0.001151    422.69653   870.64563
  829.0       0.001206    422.51184   818.26990
  746.0       0.001340    422.32730   789.86377
  840.0       0.001190    422.14288   780.69751
  797.0       0.001255    421.95898   791.70392
  926.0       0.001080    421.77518   828.03827
  993.0       0.001007    421.59189   898.42688
  1030.0      0.000971    421.40857   1013.68738
  1127.0      0.000887    421.22565   1183.25012
  1386.0      0.000722    421.04285   1409.23608
  1646.0      0.000608    420.86053   1675.25537
  1814.0      0.000551    420.67838   1927.49304
  2170.0      0.000461    420.49652   2066.06421
  2247.0      0.000445    420.31494   2008.58557
  1873.0      0.000534    420.13348   1786.18567
  1504.0      0.000665    419.95258   1503.59692
  1332.0      0.000751    419.77176   1239.26270
  1029.0      0.000972    419.59122   1025.03333
  955.0       0.001047    419.41080   865.71564
  775.0       0.001290    419.23080   753.88538
  685.0       0.001460    419.05106   678.00922
  675.0       0.001481    418.87170   626.78699
  677.0       0.001477    418.69250   591.38959
  590.0       0.001695    418.51346   565.86932
  568.0       0.001761    418.33475   546.57855
  556.0       0.001799    418.15634   531.41309
  474.0       0.002110    417.97827   519.14789
  510.0       0.001961    417.80035   509.04340
  502.0       0.001992    417.62277   500.62424
  451.0       0.002217    417.44534   493.56067
  484.0       0.002066    417.26828   487.62030
  458.0       0.002183    417.09158   482.63550
  459.0       0.002179    416.91501   478.49982
  421.0       0.002375    416.73871   475.17355
  441.0       0.002268    416.56265   472.69193
  466.0       0.002146    416.38699   471.19513
  409.0       0.002445    416.21158   470.95175
  451.0       0.002217    416.03644   472.36584
  431.0       0.002320    415.86151   475.92255
  427.0       0.002342    415.68692   482.05322
  479.0       0.002088    415.51257   490.88358
  468.0       0.002137    415.33850   501.78140
  421.0       0.002375    415.16455   512.51953
  485.0       0.002062    414.99103   518.72003
  454.0       0.002203    414.81775   516.21863
  440.0       0.002273    414.64468   505.59711
  404.0       0.002475    414.47202   491.42621
  456.0       0.002193    414.29959   477.65485
  428.0       0.002336    414.12735   466.08282
  434.0       0.002304    413.95538   457.10022
  463.0       0.002160    413.78381   450.45297
  454.0       0.002203    413.61243   445.63846
  386.0       0.002591    413.44141   442.13266
  413.0       0.002421    413.27048   439.50363
  434.0       0.002304    413.09998   437.44284
  444.0       0.002252    412.92963   435.75296
  398.0       0.002513    412.75977   434.31546
  425.0       0.002353    412.58990   433.05927
  443.0       0.002257    412.42041   431.94284
  412.0       0.002427    412.25122   430.93787
  456.0       0.002193    412.08240   430.02496
  433.0       0.002309    411.91373   429.18915
  442.0       0.002262    411.74539   428.41882
  428.0       0.002336    411.57736   427.70578
  451.0       0.002217    411.40936   427.04254
  460.0       0.002174    411.24191   426.42432
  439.0       0.002278    411.07471   425.84598
  380.0       0.002632    410.90771   425.30368
  449.0       0.002227    410.74094   424.79471
  422.0       0.002370    410.57455   424.31671
  472.0       0.002119    410.40842   423.86765
  392.0       0.002551    410.24258   423.44580
  425.0       0.002353    410.07690   423.04996
  425.0       0.002353    409.91156   422.67929
  426.0       0.002347    409.74643   421.95166
  406.0       0.002463    409.58173   421.63202
  427.0       0.002342    409.41724   421.33630
  424.0       0.002358    409.25305   421.06506
  423.0       0.002364    409.08908   420.81854
  422.0       0.002370    408.92535   420.59778
  409.0       0.002445    408.76199   420.40390
  441.0       0.002268    408.59897   420.23843
  382.0       0.002618    408.43600   420.10315
  412.0       0.002427    408.27341   420.00089
  432.0       0.002315    408.11118   419.93466
  450.0       0.002222    407.94907   419.90817
  396.0       0.002525    407.78745   419.92667
  421.0       0.002375    407.62598   419.99561
  446.0       0.002242    407.46472   420.12253
  450.0       0.002222    407.30377   420.31668
  399.0       0.002506    407.14322   420.58929
  431.0       0.002320    406.98294   420.95490
  441.0       0.002268    406.82285   421.43192
  385.0       0.002597    406.66302   422.04367
  420.0       0.002381    406.50354   422.82080
  433.0       0.002309    406.34433   423.80286
  426.0       0.002347    406.18539   425.04428
  440.0       0.002273    406.02658   426.62180
  414.0       0.002415    405.86829   428.64944
  447.0       0.002237    405.71011   431.31134
  485.0       0.002062    405.55228   434.92468
  435.0       0.002299    405.39481   440.04977
  417.0       0.002398    405.23749   447.63736
  443.0       0.002257    405.08041   459.15552
  489.0       0.002045    404.92365   476.59732
  517.0       0.001934    404.76721   502.18222
  447.0       0.002237    404.61108   537.69446
  550.0       0.001818    404.45517   583.24304
  626.0       0.001597    404.29959   634.91302
  619.0       0.001616    404.14420   681.07855
  684.0       0.001462    403.98920   702.29401
  617.0       0.001621    403.83441   685.98773
  621.0       0.001610    403.67984   641.82825
  615.0       0.001626    403.52557   589.59546
  508.0       0.001969    403.37161   542.33081
  569.0       0.001757    403.21808   504.84995
  478.0       0.002092    403.06470   477.45673
  462.0       0.002165    402.91150   458.52344
  462.0       0.002165    402.75870   445.84409
  463.0       0.002160    402.60614   437.36252
  451.0       0.002217    402.45389   431.52744
  390.0       0.002564    402.30191   427.31638
  418.0       0.002392    402.15018   424.12039
  430.0       0.002326    401.99881   421.59476
  434.0       0.002304    401.84760   419.53922
  440.0       0.002273    401.69678   417.83282
  426.0       0.002347    401.54617   416.39355
  412.0       0.002427    401.39590   415.16434
  460.0       0.002174    401.24585   414.10349
  440.0       0.002273    401.09604   413.17920
  434.0       0.002304    400.94656   412.36716
  368.0       0.002717    400.79736   411.64792
  417.0       0.002398    400.64847   411.00610
  424.0       0.002358    400.49976   410.42978
  405.0       0.002469    400.35147   409.90958
  380.0       0.002632    400.20337   409.43744
  440.0       0.002273    400.05563   409.00696
  419.0       0.002387    399.90805   408.61267
  391.0       0.002558    399.76080   408.25043
  424.0       0.002358    399.61392   407.91687
  428.0       0.002336    399.46725   407.60873
  371.0       0.002695    399.32086   407.32361
  388.0       0.002577    399.17471   407.05927
  428.0       0.002336    399.02878   406.81412
  410.0       0.002439    398.88324   406.58688
  437.0       0.002288    398.73795   406.37625
  461.0       0.002169    398.59302   406.28140
  445.0       0.002247    398.44836   406.10190
  399.0       0.002506    398.30383   405.93646
  441.0       0.002268    398.15961   405.78464
  417.0       0.002398    398.01581   405.64645
  425.0       0.002353    397.87222   405.52127
  433.0       0.002309    397.72885   405.40906
  404.0       0.002475    397.58578   405.30988
  410.0       0.002439    397.44302   405.22382
  418.0       0.002392    397.30057   405.15103
  425.0       0.002353    397.15842   405.09183
  402.0       0.002488    397.01639   405.05118
  425.0       0.002353    396.87476   405.02048
  457.0       0.002188    396.73334   405.00485
  391.0       0.002558    396.59225   405.00507
  388.0       0.002577    396.45148   405.02200
  422.0       0.002370    396.31097   405.05679
  402.0       0.002488    396.17072   405.11047
  412.0       0.002427    396.03061   405.18423
  399.0       0.002506    395.89096   405.27997
  409.0       0.002445    395.75165   405.39938
  369.0       0.002710    395.61240   405.54434
  436.0       0.002294    395.47345   405.71732
  458.0       0.002183    395.33487   405.92120
  420.0       0.002381    395.19659   406.15866
  418.0       0.002392    395.05859   406.43347
  432.0       0.002315    394.92093   406.74988
  405.0       0.002469    394.78339   407.11230
  375.0       0.002667    394.64615   407.52640
  356.0       0.002809    394.50925   407.99841
  401.0       0.002494    394.37268   408.53601
  411.0       0.002433    394.23630   409.14816
  416.0       0.002404    394.10016   409.84503
  418.0       0.002392    393.96432   410.63922
  420.0       0.002381    393.82892   411.54507
  410.0       0.002439    393.69366   412.58057
  428.0       0.002336    393.55869   413.76788
  421.0       0.002375    393.42389   415.13275
  409.0       0.002445    393.28946   416.70776
  385.0       0.002597    393.15530   418.53220
  388.0       0.002577    393.02155   420.65692
  441.0       0.002268    392.88785   423.14630
  440.0       0.002273    392.75467   426.08133
  455.0       0.002198    392.62155   429.56702
  411.0       0.002433    392.48883   433.74023
  451.0       0.002217    392.35635   438.78687
  448.0       0.002232    392.22412   444.96146
  427.0       0.002342    392.09222   452.61938
  429.0       0.002331    391.96057   462.30511
  467.0       0.002141    391.82919   474.94412
  483.0       0.002070    391.69809   492.33917
  465.0       0.002151    391.56726   518.17627
  567.0       0.001764    391.43671   559.63232
  581.0       0.001721    391.30643   629.02014
  694.0       0.001441    391.17639   743.45142
  791.0       0.001264    391.04672   920.22125
  1053.0      0.000950    390.91733   1166.38098
  1324.0      0.000755    390.78812   1461.94446
  1716.0      0.000583    390.65921   1735.25208
  1809.0      0.000553    390.53058   1858.77490
  1795.0      0.000557    390.40225   1763.08521
  1546.0      0.000647    390.27426   1543.15173
  1156.0      0.000865    390.14642   1335.80017
  1019.0      0.000981    390.01886   1209.65332
  1032.0      0.000969    389.89169   1164.65417
  1150.0      0.000870    389.76474   1145.88867
  1051.0      0.000951    389.63803   1078.42151
  856.0       0.001168    389.51160   947.57843
  722.0       0.001385    389.38535   799.99066
  618.0       0.001618    389.25958   674.33789
  513.0       0.001949    389.13400   583.75171
  484.0       0.002066    389.00867   525.61652
  475.0       0.002105    388.88354   490.77258
  443.0       0.002257    388.75882   469.92621
  461.0       0.002169    388.63431   456.64780
  410.0       0.002439    388.51019   447.39804
  427.0       0.002342    388.38614   440.48053
  454.0       0.002203    388.26242   435.10370
  427.0       0.002342    388.13901   430.85507
  456.0       0.002193    388.01587   427.49030
  456.0       0.002193    387.89310   424.84680
  454.0       0.002203    387.77045   422.81668
  415.0       0.002410    387.64804   421.33279
  369.0       0.002710    387.52606   420.35916
  453.0       0.002208    387.40433   419.88931
  431.0       0.002320    387.28281   419.94995
  448.0       0.002232    387.16153   420.61462
  417.0       0.002398    387.04056   422.03284
  394.0       0.002538    386.91986   424.49258
  492.0       0.002033    386.79950   428.52441
  470.0       0.002128    386.67938   435.04858
  470.0       0.002128    386.55942   445.50046
  435.0       0.002299    386.43976   461.80197
  542.0       0.001845    386.32047   486.05673
  573.0       0.001745    386.20142   519.81036
  625.0       0.001600    386.08267   562.82672
  657.0       0.001522    385.96411   610.76703
  853.0       0.001172    385.84586   651.64526
  849.0       0.001178    385.72784   666.98260
  807.0       0.001239    385.61014   647.29175
  680.0       0.001471    385.49271   603.96198
  641.0       0.001560    385.37555   555.21423
  576.0       0.001736    385.25867   512.10522
  561.0       0.001783    385.14191   478.40448
  510.0       0.001961    385.02557   454.08380
  554.0       0.001805    384.90948   437.45374
  500.0       0.002000    384.79364   426.39243
  457.0       0.002188    384.67801   419.01480
  449.0       0.002227    384.56271   413.93069
  388.0       0.002577    384.44772   410.25427
  421.0       0.002375    384.33304   407.46228
  398.0       0.002513    384.21844   405.26126
  380.0       0.002632    384.10431   403.48404
  428.0       0.002336    383.99023   402.02710
  377.0       0.002653    383.87650   400.86774
  373.0       0.002681    383.76312   399.86584
  401.0       0.002494    383.64996   399.03088
  384.0       0.002604    383.53705   398.33676
  416.0       0.002404    383.42447   397.76340
  407.0       0.002457    383.31201   397.29590
  369.0       0.002710    383.20001   396.92319
  349.0       0.002865    383.08813   396.68839
  395.0       0.002532    382.97653   396.48361
  444.0       0.002252    382.86523   396.35696
  451.0       0.002217    382.75418   396.30692
  392.0       0.002551    382.64343   396.33420
  407.0       0.002457    382.53296   396.44113
  409.0       0.002445    382.42264   396.63205
  381.0       0.002625    382.31262   396.91336
  405.0       0.002469    382.20288   397.29352
  361.0       0.002770    382.09348   397.78415
  395.0       0.002532    381.98422   398.40018
  401.0       0.002494    381.87524   399.16049
  431.0       0.002320    381.76657   400.08920
  397.0       0.002519    381.65820   401.21646
  384.0       0.002604    381.55011   402.58197
  420.0       0.002381    381.44217   404.23727
  400.0       0.002500    381.33456   406.24847
  380.0       0.002632    381.22714   408.70377
  419.0       0.002387    381.12012   411.72250
  438.0       0.002283    381.01324   415.47763
  430.0       0.002326    380.90671   420.23599
  408.0       0.002451    380.80029   426.43500
  458.0       0.002183    380.69427   434.84402
  432.0       0.002315    380.58853   446.80682
  464.0       0.002155    380.48297   464.56891
  516.0       0.001938    380.37766   491.51062
  497.0       0.002012    380.27261   531.98901
  580.0       0.001724    380.16788   590.54694
  681.0       0.001468    380.06339   670.15930
  666.0       0.001502    379.95911   769.34796
  814.0       0.001229    379.85510   876.66913
  914.0       0.001094    379.75143   963.15314
  956.0       0.001046    379.64786   988.33038
  868.0       0.001152    379.54462   936.95764
  773.0       0.001294    379.44183   838.25970
  747.0       0.001339    379.33905   731.23608
  599.0       0.001669    379.23663   638.03955
  543.0       0.001842    379.13437   565.75623
  524.0       0.001908    379.03247   513.83289
  473.0       0.002114    378.93085   478.42041
  457.0       0.002188    378.82941   454.89139
  386.0       0.002591    378.72818   439.34637
  432.0       0.002315    378.62729   428.53674
  433.0       0.002309    378.52670   420.71851
  415.0       0.002410    378.42636   414.77914
  404.0       0.002475    378.32614   410.08942
  430.0       0.002326    378.22626   406.28790
  414.0       0.002415    378.12656   403.14871
  406.0       0.002463    378.02725   400.52170
  410.0       0.002439    377.92810   398.29715
  392.0       0.002551    377.82928   396.39435
  400.0       0.002500    377.73062   394.75284
  415.0       0.002410    377.63220   393.32504
  419.0       0.002387    377.53421   392.07474
  339.0       0.002950    377.43625   390.97125
  395.0       0.002532    377.33865   389.99109
  368.0       0.002717    377.24127   389.11566
  404.0       0.002475    377.14417   388.32941
  403.0       0.002481    377.04736   387.61987
  374.0       0.002674    376.95081   386.97629
  391.0       0.002558    376.85440   386.38959
  400.0       0.002500    376.75830   385.85297
  404.0       0.002475    376.66238   385.35999
  371.0       0.002695    376.56680   384.90576
  356.0       0.002809    376.47153   384.48584
  375.0       0.002667    376.37631   384.09592
  379.0       0.002639    376.28146   383.73325
  402.0       0.002488    376.18689   383.39493
  338.0       0.002959    376.09259   383.07880
  391.0       0.002558    375.99847   382.78226
  377.0       0.002653    375.90451   382.50369
  397.0       0.002519    375.81091   382.24167
  382.0       0.002618    375.71750   381.99454
  371.0       0.002695    375.62442   381.76151
  358.0       0.002793    375.53165   381.54114
  416.0       0.002404    375.43893   381.33249
  375.0       0.002667    375.34653   381.13489
  390.0       0.002564    375.25436   380.94763
  393.0       0.002545    375.16251   380.76999
  397.0       0.002519    375.07092   380.60159
  375.0       0.002667    374.97949   380.44171
  364.0       0.002747    374.88828   380.28998
  366.0       0.002732    374.79736   380.14612
  390.0       0.002564    374.70673   380.01004
  399.0       0.002506    374.61636   379.88113
  388.0       0.002577    374.52612   379.75931
  387.0       0.002584    374.43613   379.64447
  392.0       0.002551    374.34647   379.53656
  350.0       0.002857    374.25699   379.43533
  418.0       0.002392    374.16782   379.34091
  434.0       0.002304    374.07883   379.25330
  408.0       0.002451    373.99011   379.17255
  437.0       0.002288    373.90152   379.09854
  430.0       0.002326    373.81332   379.03186
  392.0       0.002551    373.72531   378.97232
  393.0       0.002545    373.63757   378.92050
  397.0       0.002519    373.54996   378.87656
  369.0       0.002710    373.46271   378.84103
  421.0       0.002375    373.37564   378.81427
  441.0       0.002268    373.28885   378.79709
  364.0       0.002747    373.20227   378.79004
  373.0       0.002681    373.11600   378.79422
  350.0       0.002857    373.02975   378.81027
  395.0       0.002532    372.94403   378.84003
  381.0       0.002625    372.85843   378.88458
  345.0       0.002899    372.77304   378.94595
  358.0       0.002793    372.68781   379.02640
  400.0       0.002500    372.60303   379.12906
  379.0       0.002639    372.51825   379.25693
  377.0       0.002653    372.43384   379.41504
  398.0       0.002513    372.34964   379.60925
  350.0       0.002857    372.26563   379.84726
  380.0       0.002632    372.18185   380.13922
  396.0       0.002525    372.09836   380.49966
  407.0       0.002457    372.01511   380.95038
  334.0       0.002994    371.93219   381.52859
  401.0       0.002494    371.84937   382.30759
  434.0       0.002304    371.76678   383.44464
  432.0       0.002315    371.68439   385.25864
  414.0       0.002415    371.60236   388.31430
  404.0       0.002475    371.52045   393.40262
  443.0       0.002257    371.43875   401.27728
  461.0       0.002169    371.35742   412.09940
  544.0       0.001838    371.27631   424.60446
  554.0       0.001805    371.19531   435.04996
  641.0       0.001560    371.11459   437.82071
  556.0       0.001799    371.03403   431.38922
  501.0       0.001996    370.95377   420.64984
  438.0       0.002283    370.87384   410.57269
  396.0       0.002525    370.79401   403.42734
  471.0       0.002123    370.71445   399.66171
  438.0       0.002283    370.63501   398.85074
  388.0       0.002577    370.55600   400.34961
  451.0       0.002217    370.47714   403.65802
  417.0       0.002398    370.39844   408.51337
  475.0       0.002105    370.32007   414.78146
  457.0       0.002188    370.24179   422.39343
  457.0       0.002188    370.16388   431.77502
  491.0       0.002037    370.08609   444.63327
  517.0       0.001934    370.00854   463.77386
  568.0       0.001761    369.93140   491.71472
  540.0       0.001852    369.85419   529.19495
  578.0       0.001730    369.77737   573.40570
  630.0       0.001587    369.70071   614.94574
  710.0       0.001408    369.62436   636.89117
  660.0       0.001515    369.54816   626.18549
  619.0       0.001616    369.47220   589.04974
  568.0       0.001761    369.39642   543.06604
  540.0       0.001852    369.32098   500.79453
  458.0       0.002183    369.24570   467.17810
  447.0       0.002237    369.17056   442.82211
  476.0       0.002101    369.09573   426.37567
  426.0       0.002347    369.02106   415.81107
  467.0       0.002141    368.94672   408.90176
  412.0       0.002427    368.87253   404.82266
  419.0       0.002387    368.79861   402.32260
  392.0       0.002551    368.72479   400.86160
  417.0       0.002398    368.65128   400.14987
  406.0       0.002463    368.57797   400.03931
  415.0       0.002410    368.50494   400.45944
  441.0       0.002268    368.43198   401.38657
  384.0       0.002604    368.35944   402.82983
  441.0       0.002268    368.28696   404.82666
  453.0       0.002208    368.21478   407.44409
  418.0       0.002392    368.14276   410.78598
  403.0       0.002481    368.07095   415.00287
  423.0       0.002364    367.99933   420.30371
  424.0       0.002358    367.92798   426.99045
  432.0       0.002315    367.85684   435.51480
  440.0       0.002273    367.78598   446.63510
  468.0       0.002137    367.71527   461.75635
  487.0       0.002053    367.64474   483.62973
  553.0       0.001808    367.57449   517.57501
  585.0       0.001709    367.50443   572.86823
  645.0       0.001550    367.43451   663.31616
  778.0       0.001285    367.36493   805.05408
  965.0       0.001036    367.29550   1009.92200
  1301.0      0.000769    367.22623   1274.43469
  1645.0      0.000608    367.15723   1561.85718
  1909.0      0.000524    367.08850   1779.90320
  1917.0      0.000522    367.01981   1807.63953
  1747.0      0.000572    366.95142   1625.71924
  1377.0      0.000726    366.88333   1343.85010
  1073.0      0.000932    366.81543   1068.36731
  837.0       0.001195    366.74765   847.50677
  673.0       0.001486    366.68008   690.76563
  613.0       0.001631    366.61276   588.90253
  499.0       0.002004    366.54556   526.08478
  518.0       0.001931    366.47867   487.60486
  488.0       0.002049    366.41199   463.01505
  399.0       0.002506    366.34549   446.14603
  447.0       0.002237    366.27917   433.75406
  442.0       0.002262    366.21317   424.18787
  417.0       0.002398    366.14722   416.57275
  434.0       0.002304    366.08154   410.38620
  356.0       0.002809    366.01608   405.28519
  401.0       0.002494    365.95084   401.03076
  426.0       0.002347    365.88574   397.44537
  379.0       0.002639    365.82092   394.39667
  414.0       0.002415    365.75623   391.78122
  398.0       0.002513    365.69180   389.51913
  369.0       0.002710    365.62753   387.54993
  389.0       0.002571    365.56351   385.82458
  379.0       0.002639    365.49973   384.30432
  377.0       0.002653    365.43604   382.95691
  405.0       0.002469    365.37256   381.75623
  402.0       0.002488    365.30936   380.68201
  384.0       0.002604    365.24631   379.71643
  371.0       0.002695    365.18341   379.00177
  378.0       0.002646    365.12082   378.21411
  409.0       0.002445    365.05838   377.49783
  369.0       0.002710    364.99606   376.84503
  360.0       0.002778    364.93405   376.24823
  353.0       0.002833    364.87225   375.70139
  413.0       0.002421    364.81061   375.19858
  358.0       0.002793    364.74908   374.73526
  334.0       0.002994    364.68781   374.30743
  442.0       0.002262    364.62674   373.91177
  434.0       0.002304    364.56592   373.54532
  380.0       0.002632    364.50531   373.20517
  404.0       0.002475    364.44476   372.88876
  332.0       0.003012    364.38455   372.59454
  362.0       0.002762    364.32443   372.32031
  375.0       0.002667    364.26450   372.06461
  391.0       0.002558    364.20486   371.82626
  408.0       0.002451    364.14532   371.60355
  422.0       0.002370    364.08603   371.39581
  398.0       0.002513    364.02692   371.20178
  382.0       0.002618    363.96796   371.02066
  367.0       0.002725    363.90927   370.85184
  367.0       0.002725    363.85068   370.69431
  378.0       0.002646    363.79230   370.54779
  388.0       0.002577    363.73416   370.41171
  390.0       0.002564    363.67618   370.28549
  426.0       0.002347    363.61844   370.16895
  391.0       0.002558    363.56079   370.06140
  339.0       0.002950    363.50351   369.96304
  385.0       0.002597    363.44623   369.87317
  375.0       0.002667    363.38925   369.79184
  366.0       0.002732    363.33240   369.63333
  341.0       0.002933    363.27567   369.56912
  382.0       0.002618    363.21924   369.51331
  355.0       0.002817    363.16290   369.46552
  398.0       0.002513    363.10687   369.42609
  412.0       0.002427    363.05096   369.39502
  393.0       0.002545    362.99524   369.37241
  413.0       0.002421    362.93967   369.35846
  374.0       0.002674    362.88434   369.35339
  373.0       0.002681    362.82916   369.35742
  424.0       0.002358    362.77423   369.37103
  404.0       0.002475    362.71936   369.39447
  366.0       0.002732    362.66476   369.42841
  365.0       0.002740    362.61029   369.47321
  381.0       0.002625    362.55609   369.52972
  384.0       0.002604    362.50201   369.59845
  406.0       0.002463    362.44806   369.68045
  400.0       0.002500    362.39438   369.77667
  338.0       0.002959    362.34079   369.88821
  374.0       0.002674    362.28757   370.21460
  392.0       0.002551    362.23434   370.36249
  338.0       0.002959    362.18127   370.77563
  385.0       0.002597    362.12851   370.96722
  368.0       0.002717    362.07584   371.18292
  359.0       0.002786    362.02341   371.42548
  367.0       0.002725    361.97116   371.69824
  362.0       0.002762    361.91901   372.00470
  369.0       0.002710    361.86710   372.36118
  412.0       0.002427    361.81534   372.74939
  396.0       0.002525    361.76382   373.18689
  427.0       0.002342    361.71240   373.68115
  369.0       0.002710    361.66113   374.24136
  388.0       0.002577    361.61005   374.87802
  365.0       0.002740    361.55920   375.60443
  401.0       0.002494    361.50851   376.43649
  393.0       0.002545    361.45807   377.39468
  387.0       0.002584    361.40759   378.50476
  418.0       0.002392    361.35751   379.79907
  400.0       0.002500    361.30743   381.31894
  409.0       0.002445    361.25766   383.11780
  407.0       0.002457    361.20801   385.26740
  420.0       0.002381    361.15854   387.86487
  417.0       0.002398    361.10913   391.04034
  373.0       0.002681    361.06003   394.97946
  390.0       0.002564    361.01105   399.95944
  433.0       0.002309    360.96216   406.45853
  435.0       0.002299    360.91357   415.43234
  470.0       0.002128    360.86508   428.97165
  447.0       0.002237    360.81674   451.57083
  520.0       0.001923    360.76859   491.68079
  569.0       0.001757    360.72067   562.15924
  652.0       0.001534    360.67282   676.99371
  792.0       0.001263    360.62521   842.50635
  988.0       0.001012    360.57773   1044.12927
  1238.0      0.000808    360.53040   1228.82739
  1337.0      0.000748    360.48325   1302.68701
  1152.0      0.000868    360.43628   1212.36902
  921.0       0.001086    360.38943   1021.98163
  726.0       0.001377    360.34280   823.06274
  619.0       0.001616    360.29633   663.48651
  523.0       0.001912    360.25003   554.60901
  487.0       0.002053    360.20383   488.65329
  489.0       0.002045    360.15781   451.52103
  472.0       0.002119    360.11194   430.76489
  413.0       0.002421    360.06628   418.42551
  417.0       0.002398    360.02084   410.35254
  394.0       0.002538    359.97540   404.63458
  454.0       0.002203    359.93024   400.40433
  389.0       0.002571    359.88525   397.22046
  383.0       0.002611    359.84033   394.82376
  381.0       0.002625    359.79575   393.04199
  396.0       0.002525    359.75110   391.75583
  370.0       0.002703    359.70663   390.88242
  372.0       0.002688    359.66248   390.36273
  390.0       0.002564    359.61835   390.15613
  358.0       0.002793    359.57443   390.23593
  400.0       0.002500    359.53064   390.58734
  404.0       0.002475    359.48697   391.20483
  361.0       0.002770    359.44354   392.09216
  417.0       0.002398    359.40021   393.26041
  403.0       0.002481    359.35715   394.73114
  375.0       0.002667    359.31406   396.53546
  402.0       0.002488    359.27130   398.71515
  393.0       0.002545    359.22855   401.32553
  408.0       0.002451    359.18607   404.43857
  392.0       0.002551    359.14368   408.14960
  379.0       0.002639    359.10147   412.58411
  396.0       0.002525    359.05933   417.90302
  402.0       0.002488    359.01743   424.32230
  436.0       0.002294    358.97565   432.13290
  420.0       0.002381    358.93405   441.75641
  465.0       0.002151    358.89267   453.84009
  489.0       0.002045    358.85123   469.45264
  541.0       0.001848    358.81009   490.50983
  535.0       0.001869    358.76904   520.46417
  571.0       0.001751    358.72821   565.29144
  719.0       0.001391    358.68750   634.30518
  805.0       0.001242    358.64694   739.89172
  950.0       0.001053    358.60648   895.29663
  1110.0      0.000901    358.56616   1109.49011
  1376.0      0.000727    358.52603   1378.97461
  1608.0      0.000622    358.48602   1673.01721
  1811.0      0.000552    358.44620   1912.93213
  2092.0      0.000478    358.40649   1986.37512
  1752.0      0.000571    358.36694   1848.69922
  1485.0      0.000673    358.32755   1580.16772
  1268.0      0.000789    358.28827   1288.67236
  1041.0      0.000961    358.24915   1035.92493
  887.0       0.001127    358.21002   841.79675
  773.0       0.001294    358.17136   704.58789
  659.0       0.001517    358.13269   613.07129
  591.0       0.001692    358.09406   553.89227
  544.0       0.001838    358.05563   515.55090
  501.0       0.001996    358.01736   489.91241
  525.0       0.001905    357.97922   471.94824
  474.0       0.002110    357.94122   458.80441
  404.0       0.002475    357.90338   448.93240
  390.0       0.002564    357.86566   441.46143
  451.0       0.002217    357.82806   435.89380
  421.0       0.002375    357.79068   431.89703
  398.0       0.002513    357.75342   429.28174
  429.0       0.002331    357.71628   427.94250
  463.0       0.002160    357.67920   427.85468
  418.0       0.002392    357.64230   429.07492
  398.0       0.002513    357.60562   431.76556
  395.0       0.002532    357.56900   436.25803
  422.0       0.002370    357.53250   443.17810
  433.0       0.002309    357.49619   453.65515
  447.0       0.002237    357.46008   469.63263
  451.0       0.002217    357.42392   494.16104
  457.0       0.002188    357.38800   531.53137
  532.0       0.001880    357.35211   586.86957
  528.0       0.001894    357.31656   664.89410
  686.0       0.001458    357.28098   767.77838
  774.0       0.001292    357.24561   891.28589
  836.0       0.001196    357.21027   1018.06226
  1013.0      0.000987    357.17529   1110.58838
  1109.0      0.000902    357.14017   1124.46350
  945.0       0.001058    357.10538   1051.27783
  855.0       0.001170    357.07056   928.93622
  713.0       0.001403    357.03598   800.28253
  626.0       0.001597    357.00150   688.58569
  549.0       0.001821    356.96710   601.30695
  532.0       0.001880    356.93289   537.72650
  464.0       0.002155    356.89874   493.62000
  424.0       0.002358    356.86487   463.78271
  394.0       0.002538    356.83105   443.56403
  416.0       0.002404    356.79724   429.49182
  405.0       0.002469    356.76370   419.26349
  438.0       0.002283    356.73026   411.48682
  406.0       0.002463    356.69693   405.34781
  385.0       0.002597    356.66373   400.36951
  407.0       0.002457    356.63068   396.26050
  359.0       0.002786    356.59766   392.82462
  388.0       0.002577    356.56482   389.92383
  362.0       0.002762    356.53214   387.45355
  366.0       0.002732    356.49960   385.33401
  346.0       0.002890    356.46713   383.50507
  357.0       0.002801    356.43469   381.91852
  396.0       0.002525    356.40262   380.53705
  376.0       0.002660    356.37045   379.32895
  365.0       0.002740    356.33844   378.26923
  406.0       0.002463    356.30664   377.33850
  433.0       0.002309    356.27493   376.52020
  359.0       0.002786    356.24329   375.80096
  374.0       0.002674    356.21188   375.16968
  371.0       0.002695    356.18036   374.61655
  351.0       0.002849    356.14920   374.13474
  366.0       0.002732    356.11810   373.71774
  374.0       0.002674    356.08698   373.29944
  364.0       0.002747    356.05615   372.99847
  375.0       0.002667    356.02539   372.74994
  360.0       0.002778    355.99469   372.55139
  359.0       0.002786    355.96417   372.40143
  389.0       0.002571    355.93378   372.29880
  347.0       0.002882    355.90344   372.24304
  396.0       0.002525    355.87326   372.23477
  372.0       0.002688    355.84320   372.28177
  377.0       0.002653    355.81317   372.37167
  384.0       0.002604    355.78336   372.51416
  360.0       0.002778    355.75366   372.71271
  388.0       0.002577    355.72403   372.97171
  358.0       0.002793    355.69452   373.29709
  387.0       0.002584    355.66513   373.69598
  405.0       0.002469    355.63583   374.17731
  369.0       0.002710    355.60666   374.75293
  382.0       0.002618    355.57764   375.43716
  400.0       0.002500    355.54861   376.24811
  389.0       0.002571    355.51978   377.20877
  398.0       0.002513    355.49109   378.34796
  374.0       0.002674    355.46252   379.70380
  391.0       0.002558    355.43393   381.32620
  375.0       0.002667    355.40558   383.28006
  396.0       0.002525    355.37732   385.74002
  373.0       0.002681    355.34906   388.65643
  393.0       0.002545    355.32104   392.30307
  422.0       0.002370    355.29315   396.99231
  402.0       0.002488    355.26526   403.28946
  387.0       0.002584    355.23752   412.27344
  401.0       0.002494    355.20984   425.91925
  460.0       0.002174    355.18228   447.52109
  442.0       0.002262    355.15491   481.76700
  441.0       0.002268    355.12753   533.91711
  523.0       0.001912    355.10037   607.80011
  595.0       0.001681    355.07315   702.35754
  658.0       0.001520    355.04623   806.23785
  721.0       0.001387    355.01929   890.17041
  785.0       0.001274    354.99243   912.46924
  774.0       0.001292    354.96579   858.92035
  614.0       0.001629    354.93921   761.80518
  564.0       0.001773    354.91272   660.18732
  513.0       0.001949    354.88632   574.65546
  452.0       0.002212    354.86008   511.18491
  421.0       0.002375    354.83386   468.13306
  436.0       0.002294    354.80783   440.71399
  414.0       0.002415    354.78186   423.73718
  406.0       0.002463    354.75592   413.10696
  371.0       0.002695    354.73007   406.16071
  395.0       0.002532    354.70450   401.37485
  403.0       0.002481    354.67880   397.94394
  418.0       0.002392    354.65332   395.44159
  384.0       0.002604    354.62799   393.85269
  404.0       0.002475    354.60260   392.58591
  378.0       0.002646    354.57739   391.76624
  366.0       0.002732    354.55243   391.32706
  407.0       0.002457    354.52740   391.22171
  364.0       0.002747    354.50250   391.42062
  393.0       0.002545    354.47757   391.90604
  389.0       0.002571    354.45291   392.67108
  436.0       0.002294    354.42831   393.71710
  418.0       0.002392    354.40381   395.05563
  406.0       0.002463    354.37936   396.70718
  387.0       0.002584    354.35504   398.70148
  389.0       0.002571    354.33081   401.08005
  408.0       0.002451    354.30667   403.89706
  433.0       0.002309    354.28256   407.22595
  405.0       0.002469    354.25861   411.16336
  388.0       0.002577    354.23471   415.83197
  439.0       0.002278    354.21106   421.39572
  388.0       0.002577    354.18726   428.06900
  459.0       0.002179    354.16367   436.14978
  467.0       0.002141    354.14020   446.05801
  452.0       0.002212    354.11679   458.41623
  481.0       0.002079    354.09348   474.27560
  525.0       0.001905    354.07025   495.62067
  587.0       0.001704    354.04706   526.48615
  585.0       0.001709    354.02402   574.80853
  680.0       0.001471    354.00107   654.48248
  796.0       0.001256    353.97818   785.87488
  990.0       0.001010    353.95541   991.53027
  1264.0      0.000791    353.93268   1285.67078
  1478.0      0.000677    353.91006   1656.78809
  1869.0      0.000535    353.88751   2041.22681
  2322.0      0.000431    353.86505   2298.14990
  2366.0      0.000423    353.84268   2276.65137
  1959.0      0.000510    353.82043   1995.77087
  1541.0      0.000649    353.79822   1617.45190
  1292.0      0.000774    353.77615   1269.87000
  1058.0      0.000945    353.75415   1005.79791
  900.0       0.001111    353.73215   831.72742
  819.0       0.001221    353.71036   732.14478
  818.0       0.001222    353.68860   686.64319
  726.0       0.001377    353.66687   680.71838
  798.0       0.001253    353.64523   711.03784
  853.0       0.001172    353.62372   787.22095
  1002.0      0.000998    353.60233   930.84656
  1192.0      0.000839    353.58096   1169.57532
  1447.0      0.000691    353.55969   1523.36182
  1925.0      0.000519    353.53851   1983.04333
  2351.0      0.000425    353.51736   2478.52002
  2873.0      0.0003481   353.49631   2843.02344
  3043.0      0.0003286   353.47543   2868.35645
  2549.0      0.000392    353.45447   2533.56201
  1947.0      0.000514    353.43375   2035.09180
  1607.0      0.000622    353.41299   1554.57874
  1178.0      0.000849    353.39236   1173.77185
  987.0       0.001013    353.37177   907.37109
  786.0       0.001272    353.35135   737.33673
  703.0       0.001422    353.33099   634.43848
  648.0       0.001543    353.31064   572.37494
  553.0       0.001808    353.29031   533.07092
  514.0       0.001946    353.27014   506.20914
  438.0       0.002283    353.25009   486.53409
  457.0       0.002188    353.23004   471.43353
  423.0       0.002364    353.21011   459.53824
  457.0       0.002188    353.19025   450.02881
  440.0       0.002273    353.17047   442.36624
  440.0       0.002273    353.15079   436.17548
  405.0       0.002469    353.13104   431.17987
  417.0       0.002398    353.11145   427.17606
  392.0       0.002551    353.09195   424.00906
  441.0       0.002268    353.07257   421.56439
  357.0       0.002801    353.05316   419.75906
  429.0       0.002331    353.03391   418.53339
  414.0       0.002415    353.01471   417.84659
  388.0       0.002577    352.99561   417.67404
  382.0       0.002618    352.97647   418.00681
  444.0       0.002252    352.95749   418.85019
  406.0       0.002463    352.93854   420.22351
  398.0       0.002513    352.91974   422.16086
  409.0       0.002445    352.90088   424.71381
  447.0       0.002237    352.88217   427.95621
  404.0       0.002475    352.86353   431.98334
  390.0       0.002564    352.84497   436.92258
  439.0       0.002278    352.82648   442.93799
  448.0       0.002232    352.80801   450.25003
  487.0       0.002053    352.78970   459.15186
  421.0       0.002375    352.77136   470.02551
  456.0       0.002193    352.75305   483.39340
  484.0       0.002066    352.73483   499.97556
  493.0       0.002028    352.71683   520.84937
  566.0       0.001767    352.69879   547.77332
  590.0       0.001695    352.68088   583.95306
  689.0       0.001451    352.66290   635.79321
  831.0       0.001203    352.64505   715.95837
  969.0       0.001032    352.62729   847.47491
  1222.0      0.000818    352.60962   1066.06689
  1411.0      0.000709    352.59189   1415.37988
  1772.0      0.000564    352.57431   1930.91382
  2433.0      0.000411    352.55673   2611.01099
  2952.0      0.0003388   352.53940   3374.84448
  3855.0      0.0002594   352.52197   4004.25684
  4111.0      0.0002432   352.50461   4178.25781
  3731.0      0.0002680   352.48737   3786.15796
  2921.0      0.0003423   352.47012   3082.15918
  2382.0      0.000420    352.45303   2363.18311
  1937.0      0.000516    352.43591   1778.02698
  1507.0      0.000664    352.41888   1359.87598
  1341.0      0.000746    352.40189   1080.29871
  1103.0      0.000907    352.38495   894.02002
  956.0       0.001046    352.36816   766.48193
  794.0       0.001259    352.35138   676.62653
  688.0       0.001453    352.33466   611.63269
  615.0       0.001626    352.31793   563.72424
  591.0       0.001692    352.30139   528.07544
  533.0       0.001876    352.28479   501.30472
  483.0       0.002070    352.26834   480.88754
  485.0       0.002062    352.25192   464.97079
  493.0       0.002028    352.23553   452.24631
  453.0       0.002208    352.21930   441.84296
  425.0       0.002353    352.20300   433.17825
  421.0       0.002375    352.18677   425.86096
  389.0       0.002571    352.17059   419.62115
  412.0       0.002427    352.15451   414.26367
  371.0       0.002695    352.13855   409.62201
  410.0       0.002439    352.12253   405.58005
  382.0       0.002618    352.10654   402.04074
  411.0       0.002433    352.09070   398.92911
  397.0       0.002519    352.07480   396.18250
  372.0       0.002688    352.05914   393.75113
  356.0       0.002809    352.04330   391.59131
  376.0       0.002660    352.02780   389.66815
  391.0       0.002558    352.01218   387.95334
  378.0       0.002646    351.99661   386.42261
  398.0       0.002513    351.98108   385.05612
  376.0       0.002660    351.96567   383.83618
  370.0       0.002703    351.95032   382.70203
  428.0       0.002336    351.93497   381.73364
  395.0       0.002532    351.91959   380.87460
  397.0       0.002519    351.90451   380.11688
  410.0       0.002439    351.88919   379.45215
  388.0       0.002577    351.87402   378.87460
  381.0       0.002625    351.85901   378.37949
  355.0       0.002817    351.84393   377.96255
  368.0       0.002717    351.82901   377.62119
  345.0       0.002899    351.81409   377.35272
  377.0       0.002653    351.79916   377.15543
  369.0       0.002710    351.78433   377.03622
  409.0       0.002445    351.76953   376.98080
  383.0       0.002611    351.75479   376.99713
  382.0       0.002618    351.74014   377.10672
  366.0       0.002732    351.72546   377.27264
  355.0       0.002817    351.71082   377.51785
  395.0       0.002532    351.69635   377.84717
  345.0       0.002899    351.68182   378.26590
  338.0       0.002959    351.66736   378.78125
  389.0       0.002571    351.65292   379.40207
  396.0       0.002525    351.63855   380.13864
  362.0       0.002762    351.62430   381.00345
  380.0       0.002632    351.60999   382.01132
  373.0       0.002681    351.59570   383.18100
  387.0       0.002584    351.58151   384.53534
  358.0       0.002793    351.56747   386.10089
  390.0       0.002564    351.55331   387.91040
  440.0       0.002273    351.53928   390.00385
  401.0       0.002494    351.52530   392.43201
  383.0       0.002611    351.51135   395.25827
  415.0       0.002410    351.49738   398.56018
  370.0       0.002703    351.48352   402.43732
  410.0       0.002439    351.46967   407.01520
  413.0       0.002421    351.45596   412.46051
  391.0       0.002558    351.44214   419.04285
  463.0       0.002160    351.42844   426.95157
  472.0       0.002119    351.41479   436.63589
  437.0       0.002288    351.40115   448.66760
  493.0       0.002028    351.38760   463.96078
  501.0       0.001996    351.37405   484.14157
  608.0       0.001645    351.36060   512.36102
  611.0       0.001637    351.34702   554.87415
  618.0       0.001618    351.33368   623.22003
  847.0       0.001181    351.32025   736.04041
  951.0       0.001052    351.30695   917.88470
  1175.0      0.000851    351.29361   1191.89478
  1396.0      0.000716    351.28036   1565.79565
  1837.0      0.000544    351.26709   2010.21741
  2208.0      0.000453    351.25394   2427.33032
  2662.0      0.000376    351.24078   2638.13892
  2497.0      0.000400    351.22760   2510.10327
  1950.0      0.000513    351.21463   2128.07446
  1518.0      0.000659    351.20160   1679.58240
  1198.0      0.000835    351.18854   1285.65198
  1052.0      0.000951    351.17560   990.42700
  877.0       0.001140    351.16266   794.77374
  739.0       0.001353    351.14975   679.28857
  674.0       0.001484    351.13693   619.52734
  632.0       0.001582    351.12411   593.59052
  680.0       0.001471    351.11133   583.04468
  592.0       0.001689    351.09854   570.99115
  601.0       0.001664    351.08588   547.02551
  572.0       0.001748    351.07318   514.53149
  512.0       0.001953    351.06055   482.25223
  472.0       0.002119    351.04794   455.34656
  414.0       0.002415    351.03537   435.21005
  474.0       0.002110    351.02283   421.07864
  397.0       0.002519    351.01035   411.40152
  428.0       0.002336    350.99783   404.50031
  442.0       0.002262    350.98550   399.32056
  417.0       0.002398    350.97299   395.21054
  378.0       0.002646    350.96063   391.81943
  375.0       0.002667    350.94827   388.95767
  406.0       0.002463    350.93591   386.51004
  378.0       0.002646    350.92371   384.39865
  414.0       0.002415    350.91141   382.56729
  369.0       0.002710    350.89923   380.97183
  396.0       0.002525    350.88702   379.57776
  423.0       0.002364    350.87491   378.35629
  396.0       0.002525    350.86279   377.28427
  371.0       0.002695    350.85071   376.34366
  369.0       0.002710    350.83859   375.51886
  365.0       0.002740    350.82657   374.79776
  374.0       0.002674    350.81461   374.16934
  382.0       0.002618    350.80261   373.62454
  414.0       0.002415    350.79059   373.15643
  425.0       0.002353    350.77878   372.75928
  374.0       0.002674    350.76685   372.42749
  392.0       0.002551    350.75504   372.15735
  388.0       0.002577    350.74319   371.94540
  407.0       0.002457    350.73135   371.78900
  375.0       0.002667    350.71954   371.68637
  428.0       0.002336    350.70786   371.63611
  364.0       0.002747    350.69620   371.63751
  384.0       0.002604    350.68442   371.69003
  350.0       0.002857    350.67273   371.79425
  370.0       0.002703    350.66119   371.95114
  389.0       0.002571    350.64957   372.16171
  328.0       0.003049    350.63797   372.42804
  396.0       0.002525    350.62640   372.75272
  387.0       0.002584    350.61493   373.13928
  403.0       0.002481    350.60336   373.59155
  364.0       0.002747    350.59186   374.11423
  402.0       0.002488    350.58044   374.71365
  375.0       0.002667    350.56900   375.39716
  382.0       0.002618    350.55759   376.17310
  413.0       0.002421    350.54620   377.05164
  345.0       0.002899    350.53482   378.04465
  383.0       0.002611    350.52341   379.16711
  347.0       0.002882    350.51224   380.43753
  393.0       0.002545    350.50092   381.90067
  355.0       0.002817    350.48969   383.53485
  400.0       0.002500    350.47845   385.39511
  389.0       0.002571    350.46722   387.54849
  396.0       0.002525    350.45599   389.99347
  426.0       0.002347    350.44485   392.82022
  386.0       0.002591    350.43372   396.11423
  429.0       0.002331    350.42252   399.99225
  398.0       0.002513    350.41150   404.62695
  450.0       0.002222    350.40039   410.27789
  416.0       0.002404    350.38928   417.33334
  411.0       0.002433    350.37820   426.37329
  497.0       0.002012    350.36725   438.21027
  473.0       0.002114    350.35623   453.91553
  467.0       0.002141    350.34534   474.76273
  544.0       0.001838    350.33435   502.06836
  613.0       0.001631    350.32339   536.98022
  633.0       0.001580    350.31250   580.06421
  682.0       0.001466    350.30157   630.61310
  717.0       0.001395    350.29074   685.77863
  810.0       0.001235    350.27988   741.60004
  820.0       0.001220    350.26904   799.91272
  887.0       0.001127    350.25821   873.52948
  900.0       0.001111    350.24744   979.49860
  1125.0      0.000889    350.23663   1126.73889
  1351.0      0.000740    350.22580   1305.09180
  1713.0      0.000584    350.21515   1473.87415
  1788.0      0.000559    350.20441   1559.57300
  1634.0      0.000612    350.19366   1505.13611
  1373.0      0.000728    350.18298   1336.44812
  1087.0      0.000920    350.17252   1129.03882
  891.0       0.001122    350.16174   938.20349
  804.0       0.001244    350.15109   786.78241
  658.0       0.001520    350.14038   678.02985
  625.0       0.001600    350.12988   605.88403
  570.0       0.001754    350.11926   560.91614
  523.0       0.001912    350.10876   533.87415
  527.0       0.001898    350.09824   517.66992
  504.0       0.001984    350.08771   507.99597
  519.0       0.001927    350.07715   502.90591
  510.0       0.001961    350.06662   501.77045
  487.0       0.002053    350.05615   504.50378
  509.0       0.001965    350.04562   511.31003
  563.0       0.001776    350.03522   522.71094
  593.0       0.001686    350.02469   539.74982
  597.0       0.001675    350.01434   564.48267
  700.0       0.001429    350.00397   600.97961
  783.0       0.001277    349.99353   657.87299
  867.0       0.001153    349.98322   750.50977
  1175.0      0.000851    349.97284   903.76855
  1330.0      0.000752    349.96240   1150.25647
  1673.0      0.000598    349.95206   1521.41333
  2091.0      0.000478    349.94171   2029.31445
  2679.0      0.000373    349.93146   2639.99365
  3366.0      0.0002971   349.92111   3231.71899
  3991.0      0.0002506   349.91089   3569.21338
  3749.0      0.0002667   349.90054   3449.65649
  3057.0      0.0003271   349.89035   2950.86230
  2380.0      0.000420    349.88019   2325.52271
  1872.0      0.000534    349.86984   1755.17139
  1551.0      0.000645    349.85965   1312.48633
  1149.0      0.000870    349.84946   1004.40735
  942.0       0.001062    349.83926   806.38904
  814.0       0.001229    349.82910   684.54968
  676.0       0.001479    349.81885   609.47546
  635.0       0.001575    349.80878   561.08038
  631.0       0.001585    349.79861   527.65741
  513.0       0.001949    349.78839   503.08408
  481.0       0.002079    349.77835   484.23917
  490.0       0.002041    349.76819   469.46948
  481.0       0.002079    349.75809   457.82663
  460.0       0.002174    349.74805   448.71954
  476.0       0.002101    349.73795   441.81204
  442.0       0.002262    349.72784   437.01904
  452.0       0.002212    349.71777   434.75726
  391.0       0.002558    349.70773   435.64493
  440.0       0.002273    349.69766   441.48322
  422.0       0.002370    349.68768   454.67758
  512.0       0.001953    349.67767   477.67676
  548.0       0.001825    349.66760   511.49005
  675.0       0.001481    349.65765   553.45813
  666.0       0.001502    349.64764   594.25568
  760.0       0.001316    349.63757   617.31158
  709.0       0.001410    349.62766   611.77533
  663.0       0.001508    349.61768   586.07361
  685.0       0.001460    349.60770   554.19293
  607.0       0.001647    349.59781   522.56488
  619.0       0.001616    349.58783   492.88379
  588.0       0.001701    349.57791   466.51010
  504.0       0.001984    349.56790   444.60901
  474.0       0.002110    349.55798   427.29065
  466.0       0.002146    349.54813   413.92157
  524.0       0.001908    349.53821   403.74020
  475.0       0.002105    349.52835   396.07190
  395.0       0.002532    349.51843   390.34869
  401.0       0.002494    349.50851   386.09564
  396.0       0.002525    349.49872   382.92438
  388.0       0.002577    349.48883   380.54391
  397.0       0.002519    349.47894   378.75443
  431.0       0.002320    349.46906   377.43903
  377.0       0.002653    349.45932   376.55698
  405.0       0.002469    349.44943   376.14612
  386.0       0.002591    349.43964   376.34601
  379.0       0.002639    349.42981   377.42389
  397.0       0.002519    349.41995   379.77969
  395.0       0.002532    349.41019   383.88306
  416.0       0.002404    349.40036   390.11255
  378.0       0.002646    349.39053   398.48245
  425.0       0.002353    349.38071   408.21982
  412.0       0.002427    349.37091   417.09052
  434.0       0.002304    349.36121   421.26999
  415.0       0.002410    349.35138   418.05228
  380.0       0.002632    349.34164   409.11011
  422.0       0.002370    349.33179   398.35812
  387.0       0.002584    349.32208   388.51208
  413.0       0.002421    349.31223   380.66327
  380.0       0.002632    349.30252   374.94382
  359.0       0.002786    349.29282   371.02618
  351.0       0.002849    349.28299   368.42505
  402.0       0.002488    349.27335   366.68988
  317.0       0.003155    349.26352   365.48685
  358.0       0.002793    349.25385   364.60413
  362.0       0.002762    349.24402   363.92041
  379.0       0.002639    349.23428   363.36948
  396.0       0.002525    349.22458   362.91440
  364.0       0.002747    349.21484   362.53391
  387.0       0.002584    349.20514   362.21341
  335.0       0.002985    349.19543   361.97116
  348.0       0.002874    349.18570   361.74319
  334.0       0.002994    349.17603   361.57742
  431.0       0.002320    349.16632   361.41913
  354.0       0.002825    349.15668   361.29041
  320.0       0.003125    349.14685   361.18854
  378.0       0.002646    349.13718   361.11185
  364.0       0.002747    349.12744   361.05881
  364.0       0.002747    349.11786   361.02896
  399.0       0.002506    349.10818   361.02118
  340.0       0.002941    349.09842   361.03513
  379.0       0.002639    349.08881   361.07114
  353.0       0.002833    349.07904   361.12936
  357.0       0.002801    349.06937   361.21045
  362.0       0.002762    349.05969   361.31497
  335.0       0.002985    349.04999   361.44400
  375.0       0.002667    349.04041   361.59927
  351.0       0.002849    349.03064   361.78180
  391.0       0.002558    349.02100   361.99426
  365.0       0.002740    349.01129   362.23874
  368.0       0.002717    349.00165   362.51819
  345.0       0.002899    348.99197   362.83603
  344.0       0.002907    348.98230   363.19666
  354.0       0.002825    348.97269   363.60498
  362.0       0.002762    348.96304   364.06714
  365.0       0.002740    348.95334   364.59021
  326.0       0.003067    348.94366   365.18423
  339.0       0.002950    348.93396   365.86179
  350.0       0.002857    348.92426   366.64035
  386.0       0.002591    348.91464   367.54388
  406.0       0.002463    348.90500   368.60672
  366.0       0.002732    348.89526   369.87720
  395.0       0.002532    348.88577   371.42017
  355.0       0.002817    348.87598   373.31274
  338.0       0.002959    348.86630   375.64276
  364.0       0.002747    348.85669   378.49142
  382.0       0.002618    348.84705   381.91379
  354.0       0.002825    348.83725   385.89426
  376.0       0.002660    348.82761   390.26282
  388.0       0.002577    348.81802   394.60587
  384.0       0.002604    348.80838   398.34781
  369.0       0.002710    348.79858   401.20032
  387.0       0.002584    348.78894   403.55267
  386.0       0.002591    348.77936   406.22171
  416.0       0.002404    348.76956   409.99573
  395.0       0.002532    348.76001   415.54364
  445.0       0.002247    348.75034   423.59747
  432.0       0.002315    348.74063   435.21948
  444.0       0.002252    348.73099   452.04770
  465.0       0.002151    348.72131   476.53275
  470.0       0.002128    348.71170   511.98929
  548.0       0.001825    348.70203   562.38593
  636.0       0.001572    348.69229   631.22144
  718.0       0.001393    348.68259   721.80048
  892.0       0.001121    348.67294   832.53613
  1085.0      0.000922    348.66321   954.36133
  1110.0      0.000901    348.65350   1064.31689
  1209.0      0.000827    348.64386   1125.38892
  1204.0      0.000831    348.63416   1108.71118
  1037.0      0.000964    348.62448   1022.90363
  915.0       0.001093    348.61475   904.49316
  761.0       0.001314    348.60510   785.82715
  673.0       0.001486    348.59540   683.37677
  567.0       0.001764    348.58566   602.30475
  544.0       0.001838    348.57596   541.94244
  535.0       0.001869    348.56628   499.12921
  457.0       0.002188    348.55661   470.00549
  503.0       0.001988    348.54688   451.19858
  475.0       0.002105    348.53717   440.38513
  503.0       0.001988    348.52744   436.32349
  488.0       0.002049    348.51776   438.49106
  488.0       0.002049    348.50803   446.39655
  558.0       0.001792    348.49832   458.66565
  521.0       0.001919    348.48859   471.76376
  557.0       0.001795    348.47885   479.05487
  569.0       0.001757    348.46909   474.13712
  516.0       0.001938    348.45938   458.02841
  499.0       0.002004    348.44958   437.62350
  509.0       0.001965    348.43988   418.51541
  443.0       0.002257    348.43018   403.12512
  425.0       0.002353    348.42038   391.86209
  443.0       0.002257    348.41068   384.13016
  401.0       0.002494    348.40097   378.94653
  381.0       0.002625    348.39117   375.43054
  364.0       0.002747    348.38138   372.92844
  383.0       0.002611    348.37164   371.03748
  360.0       0.002778    348.36188   369.53241
  338.0       0.002959    348.35208   368.29257
  433.0       0.002309    348.34238   367.25174
  365.0       0.002740    348.33255   366.36804
  365.0       0.002740    348.32275   365.61392
  408.0       0.002451    348.31305   364.96805
  346.0       0.002890    348.30328   364.41489
  357.0       0.002801    348.29343   363.94232
  331.0       0.003021    348.28363   363.54141
  368.0       0.002717    348.27383   363.20526
  334.0       0.002994    348.26407   362.92844
  334.0       0.002994    348.25421   362.70709
  372.0       0.002688    348.24442   362.53998
  317.0       0.003155    348.23465   362.42770
  336.0       0.002976    348.22482   362.37320
  393.0       0.002545    348.21497   362.38336
  381.0       0.002625    348.20517   362.46985
  350.0       0.002857    348.19528   362.64771
  333.0       0.003003    348.18552   362.93533
  382.0       0.002618    348.17560   363.34842
  350.0       0.002857    348.16580   363.89575
  370.0       0.002703    348.15591   364.56552
  371.0       0.002695    348.14609   365.30496
  335.0       0.002985    348.13632   366.00174
  359.0       0.002786    348.12637   366.52457
  379.0       0.002639    348.11655   366.85117
  378.0       0.002646    348.10663   367.11575
  383.0       0.002611    348.09674   367.34866
  352.0       0.002841    348.08691   368.00650
  356.0       0.002809    348.07703   369.07217
  337.0       0.002967    348.06711   370.71674
  385.0       0.002597    348.05725   373.19073
  346.0       0.002890    348.04739   376.85065
  369.0       0.002710    348.03745   382.15546
  398.0       0.002513    348.02753   389.60477
  408.0       0.002451    348.01764   399.68625
  359.0       0.002786    348.00778   412.34802
  409.0       0.002445    347.99780   427.04501
  385.0       0.002597    347.98785   441.74796
  422.0       0.002370    347.97797   452.45679
  423.0       0.002364    347.96805   454.70926
  422.0       0.002370    347.95813   447.55954
  417.0       0.002398    347.94806   434.66489
  408.0       0.002451    347.93817   420.56036
  423.0       0.002364    347.92822   407.99600
  414.0       0.002415    347.91827   398.01413
  369.0       0.002710    347.90833   390.72763
  375.0       0.002667    347.89828   385.82217
  409.0       0.002445    347.88834   382.82022
  381.0       0.002625    347.87836   381.25000
  335.0       0.002985    347.86841   380.73248
  377.0       0.002653    347.85837   381.01593
  363.0       0.002755    347.84836   381.97000
  387.0       0.002584    347.83844   383.57074
  379.0       0.002639    347.82846   385.89322
  357.0       0.002801    347.81845   389.12231
  376.0       0.002660    347.80832   393.57440
  410.0       0.002439    347.79834   399.71927
  392.0       0.002551    347.78824   408.18988
  417.0       0.002398    347.77826   419.74530
  394.0       0.002538    347.76822   435.18579
  402.0       0.002488    347.75824   455.18329
  461.0       0.002169    347.74817   479.90149
  458.0       0.002183    347.73810   508.48184
  459.0       0.002179    347.72806   537.93878
  498.0       0.002008    347.71799   562.19330
  477.0       0.002096    347.70789   573.41663
  487.0       0.002053    347.69785   567.37360
  495.0       0.002020    347.68784   547.74799
  462.0       0.002165    347.67776   522.45233
  459.0       0.002179    347.66760   497.92328
  489.0       0.002045    347.65750   477.47107
  482.0       0.002075    347.64740   462.24512
  439.0       0.002278    347.63724   452.29929
  451.0       0.002217    347.62723   447.26245
  489.0       0.002045    347.61710   446.71896
  475.0       0.002105    347.60696   450.50681
  518.0       0.001931    347.59683   458.96133
  522.0       0.001916    347.58670   473.16791
  578.0       0.001730    347.57657   495.20432
  646.0       0.001548    347.56641   528.38068
  659.0       0.001517    347.55624   577.32642
  738.0       0.001355    347.54614   647.67047
  828.0       0.001208    347.53598   745.01514
  1022.0      0.000978    347.52579   872.21661
  1120.0      0.000893    347.51572   1024.23462
  1385.0      0.000722    347.50549   1180.23047
  1675.0      0.000597    347.49530   1299.54407
  1695.0      0.000590    347.48508   1335.85779
  1485.0      0.000673    347.47495   1269.03125
  1256.0      0.000796    347.46463   1126.98474
  1096.0      0.000912    347.45441   962.38605
  761.0       0.001314    347.44424   813.27563
  715.0       0.001399    347.43405   695.33313
  685.0       0.001460    347.42389   610.51550
  614.0       0.001629    347.41367   553.90454
  596.0       0.001678    347.40347   518.31555
  544.0       0.001838    347.39322   497.11862
  499.0       0.002004    347.38293   485.46881
  532.0       0.001880    347.37274   480.48593
  513.0       0.001949    347.36246   480.95566
  476.0       0.002101    347.35220   487.23798
  530.0       0.001887    347.34195   501.71045
  548.0       0.001825    347.33160   529.83362
  598.0       0.001672    347.32144   581.16205
  632.0       0.001582    347.31110   668.79791
  679.0       0.001473    347.30081   805.25653
  915.0       0.001093    347.29056   993.93079
  1161.0      0.000861    347.28030   1217.33020
  1377.0      0.000726    347.26993   1421.58423
  1478.0      0.000677    347.25970   1516.20618
  1299.0      0.000770    347.24939   1447.75757
  1069.0      0.000935    347.23914   1274.49829
  917.0       0.001091    347.22879   1093.09509
  779.0       0.001284    347.21848   964.57684
  841.0       0.001189    347.20810   913.78473
  842.0       0.001188    347.19778   942.70038
  966.0       0.001035    347.18744   1038.24133
  1113.0      0.000898    347.17712   1174.01062
  1314.0      0.000761    347.16678   1304.45300
  1519.0      0.000658    347.15643   1365.43628
  1257.0      0.000796    347.14606   1313.79224
  1049.0      0.000953    347.13571   1172.86865
  811.0       0.001233    347.12534   1001.51672
  797.0       0.001255    347.11502   842.48218
  656.0       0.001524    347.10455   713.69513
  596.0       0.001678    347.09421   618.22321
  505.0       0.001980    347.08383   551.90363
  442.0       0.002262    347.07349   507.71420
  476.0       0.002101    347.06311   478.67767
  458.0       0.002183    347.05261   459.27478
  421.0       0.002375    347.04230   445.79990
  441.0       0.002268    347.03192   436.02856
  411.0       0.002433    347.02145   428.69885
  420.0       0.002381    347.01108   423.10675
  386.0       0.002591    347.00061   418.83820
  420.0       0.002381    346.99017   415.63580
  359.0       0.002786    346.97977   413.33218
  363.0       0.002755    346.96930   411.81268
  432.0       0.002315    346.95892   411.00259
  383.0       0.002611    346.94849   410.85696
  399.0       0.002506    346.93796   411.35825
  366.0       0.002732    346.92758   412.51389
  395.0       0.002532    346.91714   414.35455
  439.0       0.002278    346.90674   416.93649
  416.0       0.002404    346.89621   420.34824
  414.0       0.002415    346.88571   424.71677
  409.0       0.002445    346.87524   430.21387
  406.0       0.002463    346.86481   437.07727
  408.0       0.002451    346.85434   445.63522
  456.0       0.002193    346.84384   456.37518
  510.0       0.001961    346.83322   470.06967
  445.0       0.002247    346.82281   488.05133
  532.0       0.001880    346.81232   512.80292
  620.0       0.001613    346.80182   548.92773
  671.0       0.001490    346.79129   604.46375
  726.0       0.001377    346.78082   691.80945
  916.0       0.001092    346.77032   826.88385
  1083.0      0.000923    346.75980   1025.27563
  1342.0      0.000745    346.74930   1294.66309
  1621.0      0.000617    346.73877   1623.50244
  1994.0      0.000502    346.72827   1962.74756
  2227.0      0.000449    346.71768   2209.68774
  2358.0      0.000424    346.70712   2255.89380
  2040.0      0.000490    346.69659   2102.73730
  1795.0      0.000557    346.68604   1850.07056
  1675.0      0.000597    346.67557   1581.45642
  1379.0      0.000725    346.66498   1335.33276
  1180.0      0.000847    346.65448   1125.92908
  941.0       0.001063    346.64386   956.09448
  937.0       0.001067    346.63327   824.57404
  822.0       0.001217    346.62274   728.02783
  728.0       0.001374    346.61212   661.29999
  670.0       0.001493    346.60162   619.41052
  610.0       0.001639    346.59100   599.00598
  581.0       0.001721    346.58047   598.56409
  618.0       0.001618    346.56989   618.18646
  654.0       0.001529    346.55930   658.88672
  684.0       0.001462    346.54880   721.35205
  739.0       0.001353    346.53812   803.84845
  862.0       0.001160    346.52756   898.75696
  983.0       0.001017    346.51694   987.14526
  963.0       0.001038    346.50644   1037.43799
  957.0       0.001045    346.49576   1023.02966
  807.0       0.001239    346.48517   948.94739
  769.0       0.001300    346.47455   845.61420
  602.0       0.001661    346.46393   741.38855
  559.0       0.001789    346.45334   651.04309
  521.0       0.001919    346.44275   579.23456
  462.0       0.002165    346.43210   525.42969
  449.0       0.002227    346.42151   486.68811
  391.0       0.002558    346.41092   459.39294
  372.0       0.002688    346.40021   440.16754
  390.0       0.002564    346.38971   426.33783
  427.0       0.002342    346.37900   416.03433
  405.0       0.002469    346.36838   408.04779
  371.0       0.002695    346.35776   401.64185
  391.0       0.002558    346.34717   396.37689
  401.0       0.002494    346.33652   391.97934
  408.0       0.002451    346.32584   388.27328
  358.0       0.002793    346.31522   385.13461
  367.0       0.002725    346.30457   382.47690
  393.0       0.002545    346.29391   380.23373
  390.0       0.002564    346.28323   378.34772
  361.0       0.002770    346.27261   376.76108
  376.0       0.002660    346.26199   375.39539
  398.0       0.002513    346.25134   374.13998
  351.0       0.002849    346.24072   372.86722
  374.0       0.002674    346.23004   371.49658
  372.0       0.002688    346.21942   370.05127
  390.0       0.002564    346.20871   368.61664
  370.0       0.002703    346.19809   367.26761
  362.0       0.002762    346.18741   366.04166
  367.0       0.002725    346.17676   364.94656
  395.0       0.002532    346.16611   363.97522
  376.0       0.002660    346.15546   363.11362
  370.0       0.002703    346.14471   362.34525
  335.0       0.002985    346.13406   361.65598
  356.0       0.002809    346.12341   361.03198
  333.0       0.003003    346.11276   360.46274
  339.0       0.002950    346.10208   359.93945
  343.0       0.002915    346.09146   359.45566
  386.0       0.002591    346.08078   359.00601
  317.0       0.003155    346.07010   358.58713
  339.0       0.002950    346.05948   358.19601
  348.0       0.002874    346.04874   357.82947
  340.0       0.002941    346.03815   357.48563
  344.0       0.002907    346.02740   357.16257
  351.0       0.002849    346.01678   356.85873
  361.0       0.002770    346.00607   356.57251
  387.0       0.002584    345.99539   356.30283
  352.0       0.002841    345.98468   356.04822
  344.0       0.002907    345.97403   355.80795
  380.0       0.002632    345.96329   355.58066
  352.0       0.002841    345.95279   355.36633
  377.0       0.002653    345.94202   355.16348
  343.0       0.002915    345.93134   354.97159
  337.0       0.002967    345.92065   354.79025
  329.0       0.003040    345.91000   354.61859
  350.0       0.002857    345.89932   354.45663
  337.0       0.002967    345.88867   354.30371
  338.0       0.002959    345.87799   354.15918
  363.0       0.002755    345.86731   354.02289
  337.0       0.002967    345.85666   353.89471
  360.0       0.002778    345.84598   353.77417
  344.0       0.002907    345.83536   353.66122
  370.0       0.002703    345.82468   353.55539
  340.0       0.002941    345.81400   353.45685
  305.0       0.003279    345.80334   353.36545
  374.0       0.002674    345.79263   353.10300
  369.0       0.002710    345.78201   353.02640
  340.0       0.002941    345.77127   352.95685
  362.0       0.002762    345.76062   352.89450
  363.0       0.002755    345.74997   352.83939
  343.0       0.002915    345.73932   352.79211
  353.0       0.002833    345.72867   352.75250
  335.0       0.002985    345.71802   352.72125
  354.0       0.002825    345.70728   352.69888
  328.0       0.003049    345.69666   352.68634
  320.0       0.003125    345.68607   352.68469
  363.0       0.002755    345.67535   352.69504
  362.0       0.002762    345.66473   352.71973
  340.0       0.002941    345.65402   352.76218
  343.0       0.002915    345.64343   352.82715
  383.0       0.002611    345.63281   352.92236
  343.0       0.002915    345.62213   353.05890
  366.0       0.002732    345.61151   353.25214
  307.0       0.003257    345.60092   353.52115
  350.0       0.002857    345.59024   353.88632
  337.0       0.002967    345.57956   354.36520
  370.0       0.002703    345.56897   354.96558
  360.0       0.002778    345.55829   355.67264
  352.0       0.002841    345.54761   356.42371
  405.0       0.002469    345.53711   357.08456
  380.0       0.002632    345.52643   357.47394
  383.0       0.002611    345.51575   357.49503
  392.0       0.002551    345.50519   357.23660
  383.0       0.002611    345.49451   356.88879
  395.0       0.002532    345.48401   356.60620
  356.0       0.002809    345.47327   356.47174
  334.0       0.002994    345.46268   356.52148
  380.0       0.002632    345.45206   356.77090
  333.0       0.003003    345.44150   357.23080
  337.0       0.002967    345.43091   357.91852
  357.0       0.002801    345.42032   358.91592
  328.0       0.003049    345.40970   360.20975
  380.0       0.002632    345.39917   362.00739
  357.0       0.002801    345.38858   364.64819
  357.0       0.002801    345.37796   368.81396
  405.0       0.002469    345.36737   375.72668
  351.0       0.002849    345.35681   387.24960
  357.0       0.002801    345.34616   405.61969
  417.0       0.002398    345.33557   432.56604
  469.0       0.002132    345.32510   467.86594
  455.0       0.002198    345.31451   507.27759
  448.0       0.002232    345.30402   539.99310
  449.0       0.002227    345.29346   550.14063
  457.0       0.002188    345.28287   531.18945
  429.0       0.002331    345.27231   494.69299
  399.0       0.002506    345.26172   455.83948
  394.0       0.002538    345.25122   423.06870
  354.0       0.002825    345.24078   399.03082
  330.0       0.003030    345.23022   383.14148
  354.0       0.002825    345.21964   373.43820
  339.0       0.002950    345.20920   367.61719
  308.0       0.003247    345.19864   364.07303
  345.0       0.002899    345.18805   361.77307
  303.0       0.003300    345.17752   360.16434
  345.0       0.002899    345.16711   358.97012
  324.0       0.003086    345.15665   358.05185
  321.0       0.003115    345.14609   357.33267
  367.0       0.002725    345.13565   356.76483
  340.0       0.002941    345.12515   356.31586
  324.0       0.003086    345.11465   355.96216
  310.0       0.003226    345.10419   355.68646
  295.0       0.003390    345.09375   355.47525
  368.0       0.002717    345.08328   355.31845
  367.0       0.002725    345.07285   355.20853
  298.0       0.003356    345.06238   355.13925
  340.0       0.002941    345.05194   355.10626
  333.0       0.003003    345.04147   355.10614
  344.0       0.002907    345.03107   355.13596
  347.0       0.002882    345.02072   355.19400
  331.0       0.003021    345.01016   355.27838
  369.0       0.002710    344.99982   355.38867
  351.0       0.002849    344.98938   355.52414
  338.0       0.002959    344.97900   355.70743
  347.0       0.002882    344.96854   355.89334
  347.0       0.002882    344.95822   356.10510
  341.0       0.002933    344.94778   356.34335
  311.0       0.003215    344.93747   356.60791
  335.0       0.002985    344.92709   356.90335
  330.0       0.003030    344.91675   357.23074
  349.0       0.002865    344.90640   357.59076
  332.0       0.003012    344.89603   357.98654
  360.0       0.002778    344.88565   358.42120
  348.0       0.002874    344.87534   358.89920
  327.0       0.003058    344.86493   359.42410
  358.0       0.002793    344.85464   360.00137
  331.0       0.003021    344.84439   360.63681
  374.0       0.002674    344.83411   361.33746
  354.0       0.002825    344.82376   362.11197
  377.0       0.002653    344.81345   362.97046
  373.0       0.002681    344.80313   363.92468
  321.0       0.003115    344.79288   364.98911
  315.0       0.003175    344.78262   366.18173
  379.0       0.002639    344.77231   367.68628
  352.0       0.002841    344.76205   369.14322
  361.0       0.002770    344.75177   370.88113
  343.0       0.002915    344.74161   372.88025
  349.0       0.002865    344.73135   375.20667
  360.0       0.002778    344.72116   377.95972
  364.0       0.002747    344.71103   381.29510
  365.0       0.002740    344.70078   385.47678
  425.0       0.002353    344.69049   390.94669
  403.0       0.002481    344.68030   398.40637
  364.0       0.002747    344.67007   408.83951
  447.0       0.002237    344.65994   423.38290
  484.0       0.002066    344.64975   443.00742
  458.0       0.002183    344.63968   467.95871
  528.0       0.001894    344.62949   496.95563
  448.0       0.002232    344.61932   525.91193
  541.0       0.001848    344.60925   547.45062
  551.0       0.001815    344.59903   555.76453
  552.0       0.001812    344.58896   554.27826
  532.0       0.001880    344.57886   553.00409
  553.0       0.001808    344.56876   560.66895
  510.0       0.001961    344.55865   582.68164
  656.0       0.001524    344.54855   622.10260
  734.0       0.001362    344.53851   680.15021
  788.0       0.001269    344.52841   755.88373
  845.0       0.001183    344.51834   844.63959
  936.0       0.001068    344.50833   935.26874
  964.0       0.001037    344.49832   1009.17517
  1026.0      0.000975    344.48822   1046.24048
  1052.0      0.000951    344.47827   1036.05396
  918.0       0.001089    344.46823   982.63623
  880.0       0.001136    344.45831   900.83502
  824.0       0.001214    344.44824   809.01300
  776.0       0.001289    344.43829   721.67059
  662.0       0.001511    344.42834   646.41541
  631.0       0.001585    344.41837   585.50543
  540.0       0.001852    344.40842   538.38837
  503.0       0.001988    344.39856   502.85599
  531.0       0.001883    344.38858   476.66937
  454.0       0.002203    344.37866   457.58630
  461.0       0.002169    344.36868   443.73431
  407.0       0.002457    344.35892   433.68192
  459.0       0.002179    344.34903   426.39185
  440.0       0.002273    344.33908   421.15927
  381.0       0.002625    344.32922   417.54160
  407.0       0.002457    344.31943   415.21277
  390.0       0.002564    344.30963   414.02817
  394.0       0.002538    344.29977   413.90723
  403.0       0.002481    344.28998   414.83612
  412.0       0.002427    344.28012   416.86475
  427.0       0.002342    344.27029   420.11856
  473.0       0.002114    344.26056   424.82339
  497.0       0.002012    344.25076   431.36307
  456.0       0.002193    344.24097   440.36478
  506.0       0.001976    344.23123   452.83331
  530.0       0.001887    344.22147   470.29761
  583.0       0.001715    344.21179   494.92941
  634.0       0.001577    344.20197   529.47821
  692.0       0.001445    344.19238   577.16388
  720.0       0.001389    344.18259   641.14630
  843.0       0.001186    344.17300   723.65509
  950.0       0.001053    344.16330   824.36621
  1046.0      0.000956    344.15363   937.62939
  1142.0      0.000876    344.14392   1047.84924
  1237.0      0.000808    344.13440   1127.09424
  1294.0      0.000773    344.12482   1145.41040
  1169.0      0.000855    344.11511   1094.94604
  1055.0      0.000948    344.10550   998.02655
  933.0       0.001072    344.09595   886.30170
  882.0       0.001134    344.08643   781.51263
  770.0       0.001299    344.07687   693.27740
  752.0       0.001330    344.06726   623.61420
  660.0       0.001515    344.05771   570.44336
  609.0       0.001642    344.04825   530.11847
  546.0       0.001832    344.03879   499.20560
  526.0       0.001901    344.02917   475.35535
  486.0       0.002058    344.01974   457.02719
  447.0       0.002237    344.01031   443.02802
  456.0       0.002193    344.00085   432.41888
  473.0       0.002114    343.99133   424.46545
  416.0       0.002404    343.98190   418.66541
  412.0       0.002427    343.97244   414.67303
  375.0       0.002667    343.96307   412.26657
  447.0       0.002237    343.95383   411.34412
  384.0       0.002604    343.94437   411.94409
  401.0       0.002494    343.93497   414.31256
  389.0       0.002571    343.92563   419.02188
  413.0       0.002421    343.91632   427.15952
  367.0       0.002725    343.90701   440.53601
  447.0       0.002237    343.89767   461.81448
  424.0       0.002358    343.88840   494.33450
  478.0       0.002092    343.87909   541.39880
  454.0       0.002203    343.86987   605.01605
  553.0       0.001808    343.86063   683.82257
  612.0       0.001634    343.85138   769.76001
  692.0       0.001445    343.84207   843.30634
  660.0       0.001515    343.83289   875.24091
  660.0       0.001515    343.82373   848.44836
  699.0       0.001431    343.81458   777.35895
  536.0       0.001866    343.80533   691.24628
  471.0       0.002123    343.79620   610.98596
  446.0       0.002242    343.78705   545.74780
  405.0       0.002469    343.77792   497.54367
  397.0       0.002519    343.76883   464.96716
  388.0       0.002577    343.75974   445.39893
  362.0       0.002762    343.75064   436.49500
  403.0       0.002481    343.74161   436.87607
  419.0       0.002387    343.73245   446.04001
  433.0       0.002309    343.72348   463.65863
  412.0       0.002427    343.71448   488.42041
  424.0       0.002358    343.70551   516.40057
  439.0       0.002278    343.69641   539.00726
  485.0       0.002062    343.68747   544.49615
  458.0       0.002183    343.67862   528.06409
  419.0       0.002387    343.66962   497.68912
  417.0       0.002398    343.66071   464.62219
  379.0       0.002639    343.65173   435.54150
  361.0       0.002770    343.64294   412.84906
  363.0       0.002755    343.63400   396.63586
  382.0       0.002618    343.62518   385.66888
  342.0       0.002924    343.61624   378.44022
  344.0       0.002907    343.60739   373.62625
  296.0       0.003378    343.59857   370.27762
  327.0       0.003058    343.58978   367.80884
  385.0       0.002597    343.58096   365.88910
  368.0       0.002717    343.57230   364.33987
  334.0       0.002994    343.56345   363.06186
  306.0       0.003268    343.55472   361.99512
  370.0       0.002703    343.54605   361.09998
  382.0       0.002618    343.53732   360.34814
  311.0       0.003215    343.52859   359.71945
  297.0       0.003367    343.51993   359.20065
  373.0       0.002681    343.51129   358.78290
  337.0       0.002967    343.50262   358.46280
  354.0       0.002825    343.49402   358.24231
  351.0       0.002849    343.48541   358.13135
  305.0       0.003279    343.47684   358.15100
  314.0       0.003185    343.46820   358.33737
  359.0       0.002786    343.45966   358.74677
  347.0       0.002882    343.45114   359.45920
  371.0       0.002695    343.44263   360.59149
  395.0       0.002532    343.43405   362.22568
  349.0       0.002865    343.42563   364.47339
  340.0       0.002941    343.41711   367.37027
  333.0       0.003003    343.40869   370.81979
  381.0       0.002625    343.40018   374.46109
  374.0       0.002674    343.39182   377.53143
  367.0       0.002725    343.38339   379.01175
  361.0       0.002770    343.37497   378.26743
  383.0       0.002611    343.36667   375.59567
  344.0       0.002907    343.35828   371.88889
  323.0       0.003096    343.34995   368.15521
  375.0       0.002667    343.34164   364.83987
  342.0       0.002924    343.33325   362.12384
  394.0       0.002538    343.32510   360.01157
  337.0       0.002967    343.31677   358.42935
  353.0       0.002833    343.30850   357.27811
  391.0       0.002558    343.30026   356.45660
  340.0       0.002941    343.29205   355.87640
  345.0       0.002899    343.28384   355.46817
  332.0       0.003012    343.27567   355.18176
  358.0       0.002793    343.26743   354.98477
  380.0       0.002632    343.25934   354.85306
  330.0       0.003030    343.25122   354.77359
  342.0       0.002924    343.24313   354.73746
  359.0       0.002786    343.23505   354.73895
  372.0       0.002688    343.22693   354.77368
  346.0       0.002890    343.21884   354.83969
  331.0       0.003021    343.21082   354.93716
  355.0       0.002817    343.20279   355.06064
  331.0       0.003021    343.19482   355.21188
  356.0       0.002809    343.18680   355.39063
  316.0       0.003165    343.17883   355.59756
  380.0       0.002632    343.17099   355.83356
  316.0       0.003165    343.16312   356.09961
  335.0       0.002985    343.15512   356.39706
  353.0       0.002833    343.14719   356.72852
  326.0       0.003067    343.13934   357.09589
  324.0       0.003086    343.13153   357.50192
  328.0       0.003049    343.12363   357.95007
  381.0       0.002625    343.11581   358.44431
  340.0       0.002941    343.10809   358.98935
  352.0       0.002841    343.10025   359.59006
  381.0       0.002625    343.09250   360.25269
  310.0       0.003226    343.08472   360.98444
  341.0       0.002933    343.07706   361.79440
  379.0       0.002639    343.06937   362.69193
  387.0       0.002584    343.06161   363.68872
  351.0       0.002849    343.05405   364.79846
  358.0       0.002793    343.04636   366.03751
  362.0       0.002762    343.03876   367.42651
  350.0       0.002857    343.03113   368.98865
  355.0       0.002817    343.02353   370.75272
  377.0       0.002653    343.01605   372.75293
  347.0       0.002882    343.00848   375.03293
  366.0       0.002732    343.00092   377.64746
  390.0       0.002564    342.99341   380.66269
  374.0       0.002674    342.98590   384.16364
  343.0       0.002915    342.97852   388.25842
  366.0       0.002732    342.97098   393.09445
  382.0       0.002618    342.96365   398.87729
  436.0       0.002294    342.95612   405.90259
  395.0       0.002532    342.94882   414.63541
  449.0       0.002227    342.94135   425.82178
  434.0       0.002304    342.93405   440.68884
  443.0       0.002257    342.92670   461.17484
  514.0       0.001946    342.91937   490.12253
  508.0       0.001969    342.91208   531.34393
  580.0       0.001724    342.90475   589.28607
  625.0       0.001600    342.89755   668.28943
  773.0       0.001294    342.89035   771.15833
  884.0       0.001131    342.88321   896.68622
  1144.0      0.000874    342.87589   1035.52454
  1314.0      0.000761    342.86877   1163.78613
  1273.0      0.000786    342.86166   1242.24353
  1335.0      0.000749    342.85452   1237.33777
  1125.0      0.000889    342.84738   1153.58374
  932.0       0.001073    342.84030   1028.94165
  874.0       0.001144    342.83319   900.91846
  786.0       0.001272    342.82605   790.20660
  652.0       0.001534    342.81906   703.94989
  649.0       0.001541    342.81213   641.64014
  591.0       0.001692    342.80511   598.54932
  565.0       0.001770    342.79816   568.30823
  585.0       0.001709    342.79120   545.46088
  544.0       0.001838    342.78433   527.00043
  481.0       0.002079    342.77740   511.99442
  500.0       0.002000    342.77048   499.82159
  522.0       0.001916    342.76367   489.58075
  431.0       0.002320    342.75677   480.78772
  499.0       0.002004    342.74991   474.26108
  490.0       0.002041    342.74316   472.05719
  485.0       0.002062    342.73639   476.99002
  487.0       0.002053    342.72952   492.50412
  481.0       0.002079    342.72287   522.52502
  559.0       0.001789    342.71616   570.68317
  663.0       0.001508    342.70941   638.37079
  773.0       0.001294    342.70276   722.29462
  775.0       0.001290    342.69601   809.87939
  850.0       0.001176    342.68939   874.80609
  890.0       0.001124    342.68277   885.23212
  829.0       0.001206    342.67615   833.76465
  701.0       0.001427    342.66962   746.55054
  642.0       0.001558    342.66302   654.27722
  584.0       0.001712    342.65656   574.16418
  502.0       0.001992    342.64993   512.13013
  465.0       0.002151    342.64346   467.89468
  417.0       0.002398    342.63699   438.16290
  402.0       0.002488    342.63055   418.81363
  386.0       0.002591    342.62415   406.18091
  370.0       0.002703    342.61771   397.60495
  366.0       0.002732    342.61133   391.41406
  365.0       0.002740    342.60498   386.66803
  376.0       0.002660    342.59854   382.88443
  369.0       0.002710    342.59232   379.80853
  372.0       0.002688    342.58588   377.28766
  360.0       0.002778    342.57968   375.21771
  343.0       0.002915    342.57336   373.51907
  390.0       0.002564    342.56717   372.13000
  337.0       0.002967    342.56094   371.00034
  386.0       0.002591    342.55469   370.09146
  389.0       0.002571    342.54861   369.37341
  415.0       0.002410    342.54242   368.82263
  375.0       0.002667    342.53625   368.42188
  346.0       0.002890    342.53012   368.15775
  360.0       0.002778    342.52405   368.04111
  347.0       0.002882    342.51804   368.02646
  387.0       0.002584    342.51196   368.13010
  341.0       0.002933    342.50592   368.35147
  364.0       0.002747    342.49991   368.69174
  317.0       0.003155    342.49390   369.15536
  364.0       0.002747    342.48798   369.74844
  366.0       0.002732    342.48203   370.47989
  378.0       0.002646    342.47610   371.36105
  327.0       0.003058    342.47018   372.40854
  370.0       0.002703    342.46432   373.64325
  341.0       0.002933    342.45837   375.09238
  328.0       0.003049    342.45258   376.79462
  358.0       0.002793    342.44672   378.80450
  336.0       0.002976    342.44098   381.20059
  381.0       0.002625    342.43518   384.09219
  385.0       0.002597    342.42941   387.61731
  391.0       0.002558    342.42368   391.92072
  358.0       0.002793    342.41794   397.14081
  389.0       0.002571    342.41232   403.36145
  434.0       0.002304    342.40668   410.54202
  445.0       0.002247    342.40097   418.42676
  437.0       0.002288    342.39539   426.66028
  409.0       0.002445    342.38983   435.35468
  491.0       0.002037    342.38412   445.51541
  507.0       0.001972    342.37857   458.74255
  540.0       0.001852    342.37302   477.15271
  614.0       0.001629    342.36755   504.03580
  618.0       0.001618    342.36206   544.85077
  740.0       0.001351    342.35651   608.23065
  781.0       0.001280    342.35104   706.29675
  887.0       0.001127    342.34573   852.49066
  1100.0      0.000909    342.34027   1058.19897
  1285.0      0.000778    342.33490   1325.25244
  1492.0      0.000670    342.32956   1635.80615
  1792.0      0.000558    342.32413   1935.61841
  1833.0      0.000546    342.31879   2123.91235
  1889.0      0.000529    342.31354   2105.29443
  1631.0      0.000613    342.30826   1890.55090
  1461.0      0.000684    342.30307   1583.17285
  1217.0      0.000822    342.29779   1277.05420
  1101.0      0.000908    342.29260   1019.39569
  966.0       0.001035    342.28738   823.85364
  801.0       0.001248    342.28217   686.33887
  662.0       0.001511    342.27704   594.64313
  618.0       0.001618    342.27188   535.06287
  551.0       0.001815    342.26675   496.09726
  508.0       0.001969    342.26166   469.63168
  483.0       0.002070    342.25665   450.66101
  468.0       0.002137    342.25159   436.32889
  479.0       0.002088    342.24658   425.06488
  400.0       0.002500    342.24161   415.98569
  406.0       0.002463    342.23654   408.54752
  402.0       0.002488    342.23166   402.38986
  367.0       0.002725    342.22659   397.25031
  410.0       0.002439    342.22174   392.81592
  362.0       0.002762    342.21686   389.18240
  390.0       0.002564    342.21194   386.11783
  378.0       0.002646    342.20718   383.53738
  369.0       0.002710    342.20227   381.37296
  404.0       0.002475    342.19751   379.57431
  368.0       0.002717    342.19275   378.10535
  368.0       0.002717    342.18793   376.95679
  401.0       0.002494    342.18323   376.08234
  417.0       0.002398    342.17838   375.49298
  369.0       0.002710    342.17374   375.19681
  371.0       0.002695    342.16913   375.21655
  376.0       0.002660    342.16452   375.59714
  392.0       0.002551    342.15988   376.42212
  363.0       0.002755    342.15521   377.84821
  397.0       0.002519    342.15063   380.16702
  382.0       0.002618    342.14606   383.89615
  476.0       0.002101    342.14151   389.87787
  447.0       0.002237    342.13693   399.33078
  520.0       0.001923    342.13245   413.75110
  507.0       0.001972    342.12802   434.56726
  534.0       0.001873    342.12357   462.50616
  610.0       0.001639    342.11908   496.55609
  677.0       0.001477    342.11462   532.49225
  663.0       0.001508    342.11020   560.97656
  650.0       0.001538    342.10583   569.63568
  678.0       0.001475    342.10147   553.58148
  626.0       0.001597    342.09711   521.24707
  605.0       0.001653    342.09280   484.88004
  516.0       0.001938    342.08853   452.15607
  537.0       0.001862    342.08426   426.08713
  446.0       0.002242    342.07999   407.01385
  429.0       0.002331    342.07578   393.92242
  395.0       0.002532    342.07150   385.31415
  415.0       0.002410    342.06735   379.74316
  448.0       0.002232    342.06314   376.09491
  376.0       0.002660    342.05902   373.63104
  352.0       0.002841    342.05490   371.90778
  358.0       0.002793    342.05081   370.67667
  373.0       0.002681    342.04672   369.79944
  374.0       0.002674    342.04260   369.19711
  401.0       0.002494    342.03854   368.82202
  367.0       0.002725    342.03452   368.64444
  377.0       0.002653    342.03055   368.68405
  393.0       0.002545    342.02664   368.85526
  343.0       0.002915    342.02261   369.19476
  333.0       0.003003    342.01865   369.71005
  368.0       0.002717    342.01477   370.41937
  362.0       0.002762    342.01086   371.35855
  365.0       0.002740    342.00696   372.59900
  392.0       0.002551    342.00314   374.28488
  428.0       0.002336    341.99939   376.69458
  389.0       0.002571    341.99545   380.33899
  368.0       0.002717    341.99167   385.97391
  423.0       0.002364    341.98785   394.61032
  459.0       0.002179    341.98416   407.19501
  466.0       0.002146    341.98041   424.08118
  516.0       0.001938    341.97662   444.28296
  541.0       0.001848    341.97290   464.38351
  586.0       0.001706    341.96930   477.78137
  607.0       0.001647    341.96570   477.93784
  509.0       0.001965    341.96201   465.62424
  482.0       0.002075    341.95844   447.94305
  452.0       0.002212    341.95474   431.05118
  450.0       0.002222    341.95126   417.87668
  418.0       0.002392    341.94769   409.13950
  384.0       0.002604    341.94415   404.37946
  393.0       0.002545    341.94061   402.65390
  376.0       0.002660    341.93713   403.03253
  383.0       0.002611    341.93369   404.83536
  389.0       0.002571    341.93018   407.66928
  399.0       0.002506    341.92676   411.35684
  391.0       0.002558    341.92337   415.85880
  388.0       0.002577    341.92001   421.21625
  432.0       0.002315    341.91653   427.52982
  413.0       0.002421    341.91318   434.95157
  445.0       0.002247    341.90994   443.68338
  462.0       0.002165    341.90656   454.00400
  456.0       0.002193    341.90332   466.29755
  477.0       0.002096    341.89999   481.13324
  528.0       0.001894    341.89682   499.38788
  545.0       0.001835    341.89359   522.36023
  574.0       0.001742    341.89029   552.12573
  604.0       0.001656    341.88715   591.76947
  693.0       0.001443    341.88397   645.71417
  802.0       0.001247    341.88077   719.78778
  873.0       0.001145    341.87766   820.87451
  1030.0      0.000971    341.87457   956.17010
  1219.0      0.000820    341.87140   1131.50977
  1561.0      0.000641    341.86835   1348.69604
  1806.0      0.000554    341.86533   1599.97095
  2066.0      0.000484    341.86218   1859.67725
  2358.0      0.000424    341.85922   2082.73096
  2317.0      0.000432    341.85617   2226.57520
  2367.0      0.000422    341.85321   2283.30103
  2139.0      0.000468    341.85025   2269.66577
  2012.0      0.000497    341.84729   2189.49585
  1841.0      0.000543    341.84436   2033.21411
  1600.0      0.000625    341.84149   1811.93079
  1390.0      0.000719    341.83856   1564.02979
  1134.0      0.000882    341.83566   1328.40381
  1111.0      0.000900    341.83282   1127.46643
  920.0       0.001087    341.83002   968.25903
  842.0       0.001188    341.82715   849.41431
  800.0       0.001250    341.82437   766.13818
  764.0       0.001309    341.82162   713.17218
  685.0       0.001460    341.81885   686.05298
  652.0       0.001534    341.81616   681.25159
  606.0       0.001650    341.81339   695.63525
  777.0       0.001287    341.81067   725.17303
  749.0       0.001335    341.80801   762.68640
  848.0       0.001179    341.80533   795.33167
  874.0       0.001144    341.80267   807.41095
  811.0       0.001233    341.80011   792.87201
  785.0       0.001274    341.79742   762.11682
  779.0       0.001284    341.79483   730.73993
  788.0       0.001269    341.79227   708.57227
  688.0       0.001453    341.78964   698.33557
  709.0       0.001410    341.78711   696.86755
  705.0       0.001418    341.78467   696.56354
  688.0       0.001453    341.78210   688.26740
  718.0       0.001393    341.77969   666.57184
  651.0       0.001536    341.77719   633.27081
  621.0       0.001610    341.77466   594.44666
  544.0       0.001838    341.77222   556.08887
  567.0       0.001764    341.76990   521.56702
  563.0       0.001776    341.76749   492.16907
  469.0       0.002132    341.76501   468.10361
  432.0       0.002315    341.76266   448.81219
  401.0       0.002494    341.76031   433.63229
  450.0       0.002222    341.75806   421.74606
  422.0       0.002370    341.75562   412.40637
  393.0       0.002545    341.75342   405.01852
  385.0       0.002597    341.75107   399.06094
  337.0       0.002967    341.74887   394.18155
  365.0       0.002740    341.74655   390.10245
  422.0       0.002370    341.74432   386.63077
  360.0       0.002778    341.74216   383.64673
  374.0       0.002674    341.73990   381.04752
  378.0       0.002646    341.73776   378.77460
  377.0       0.002653    341.73563   376.77313
  382.0       0.002618    341.73337   375.00208
  354.0       0.002825    341.73126   373.43741
  388.0       0.002577    341.72919   372.05008
  394.0       0.002538    341.72708   370.82599
  354.0       0.002825    341.72498   369.74875
  383.0       0.002611    341.72293   368.80615
  322.0       0.003106    341.72086   367.99399
  349.0       0.002865    341.71884   367.30630
  379.0       0.002639    341.71680   366.74496
  373.0       0.002681    341.71487   366.31342
  394.0       0.002538    341.71277   366.02167
  328.0       0.003049    341.71085   365.89197
  350.0       0.002857    341.70889   365.96277
  363.0       0.002755    341.70694   366.30774
  351.0       0.002849    341.70496   367.06274
  376.0       0.002660    341.70306   368.46719
  390.0       0.002564    341.70117   370.88684
  408.0       0.002451    341.69937   374.83569
  419.0       0.002387    341.69742   380.86685
  418.0       0.002392    341.69559   389.43793
  469.0       0.002132    341.69379   400.62711
  473.0       0.002114    341.69189   413.62775
  457.0       0.002188    341.69019   426.20267
  529.0       0.001890    341.68832   434.13904
  523.0       0.001912    341.68652   433.47000
  468.0       0.002137    341.68481   424.47421
  466.0       0.002146    341.68307   411.38306
  431.0       0.002320    341.68134   398.21280
  378.0       0.002646    341.67960   387.02075
  435.0       0.002299    341.67795   378.48248
  362.0       0.002762    341.67621   372.44638
  380.0       0.002632    341.67456   368.45709
  373.0       0.002681    341.67288   365.93732
  385.0       0.002597    341.67123   364.40732
  388.0       0.002577    341.66962   363.51361
  377.0       0.002653    341.66797   363.03912
  414.0       0.002415    341.66635   362.86667
  387.0       0.002584    341.66483   362.93832
  391.0       0.002558    341.66324   363.25912
  364.0       0.002747    341.66162   363.77600
  368.0       0.002717    341.66022   364.53546
  397.0       0.002519    341.65860   365.57205
  388.0       0.002577    341.65707   366.95367
  389.0       0.002571    341.65549   368.78610
  407.0       0.002457    341.65402   371.26358
  372.0       0.002688    341.65253   374.72357
  422.0       0.002370    341.65106   379.69937
  424.0       0.002358    341.64963   387.03442
  467.0       0.002141    341.64822   397.81815
  519.0       0.001927    341.64676   413.35379
  495.0       0.002020    341.64536   434.79825
  520.0       0.001923    341.64395   462.60602
  579.0       0.001727    341.64249   495.93265
  641.0       0.001560    341.64124   530.93903
  699.0       0.001431    341.63977   559.55725
  769.0       0.001300    341.63843   570.84357
  716.0       0.001397    341.63708   559.42401
  633.0       0.001580    341.63580   531.48486
  614.0       0.001629    341.63443   498.13101
  571.0       0.001751    341.63312   467.12354
  539.0       0.001855    341.63187   441.93289
  509.0       0.001965    341.63058   423.50699
  500.0       0.002000    341.62927   411.32324
  440.0       0.002273    341.62799   404.42963
  468.0       0.002137    341.62683   401.83304
  475.0       0.002105    341.62555   403.01926
  439.0       0.002278    341.62430   408.31439
  463.0       0.002160    341.62317   419.37894
  523.0       0.001912    341.62192   439.59610
  526.0       0.001901    341.62079   474.27866
  639.0       0.001565    341.61954   529.79974
  624.0       0.001603    341.61838   610.72491
  834.0       0.001199    341.61719   716.57013
  1021.0      0.000979    341.61609   835.33771
  1070.0      0.000935    341.61496   937.58667
  1134.0      0.000882    341.61383   978.42078
  980.0       0.001020    341.61270   933.25903
  826.0       0.001211    341.61154   828.62006
  677.0       0.001477    341.61050   709.33466
  613.0       0.001631    341.60941   603.66107
  584.0       0.001712    341.60840   522.52094
  452.0       0.002212    341.60724   466.57758
  418.0       0.002392    341.60623   430.71030
  424.0       0.002358    341.60513   408.69946
  417.0       0.002398    341.60416   395.09427
  423.0       0.002364    341.60315   386.25687
  392.0       0.002551    341.60208   380.11636
  390.0       0.002564    341.60117   375.54855
  386.0       0.002591    341.60004   372.00287
  367.0       0.002725    341.59909   369.16693
  360.0       0.002778    341.59814   366.85486
  396.0       0.002525    341.59717   364.95303
  373.0       0.002681    341.59622   363.36996
  430.0       0.002326    341.59534   362.04745
  346.0       0.002890    341.59436   360.93518
  348.0       0.002874    341.59344   359.99557
  366.0       0.002732    341.59250   359.20285
  383.0       0.002611    341.59152   358.53271
  355.0       0.002817    341.59061   357.96964
  374.0       0.002674    341.58972   357.49878
  341.0       0.002933    341.58884   357.10828
  363.0       0.002755    341.58795   356.79083
  340.0       0.002941    341.58701   356.53827
  337.0       0.002967    341.58618   356.34641
  346.0       0.002890    341.58539   356.21060
  374.0       0.002674    341.58444   356.12744
  340.0       0.002941    341.58368   356.09589
  344.0       0.002907    341.58282   356.11392
  348.0       0.002874    341.58200   356.18192
  378.0       0.002646    341.58127   356.30026
  348.0       0.002874    341.58041   356.47070
  332.0       0.003012    341.57956   356.69504
  351.0       0.002849    341.57877   356.97763
  355.0       0.002817    341.57800   357.32169
  385.0       0.002597    341.57712   357.73376
  375.0       0.002667    341.57639   358.22162
  362.0       0.002762    341.57565   358.79309
  306.0       0.003268    341.57486   359.46103
  366.0       0.002732    341.57413   360.23746
  371.0       0.002695    341.57336   361.14090
  380.0       0.002632    341.57257   362.19504
  351.0       0.002849    341.57187   363.42386
  397.0       0.002519    341.57114   364.86676
  368.0       0.002717    341.57043   366.56470
  391.0       0.002558    341.56967   368.58075
  338.0       0.002959    341.56897   371.00415
  399.0       0.002506    341.56815   373.95276
  340.0       0.002941    341.56754   377.63171
  366.0       0.002732    341.56683   382.34265
  457.0       0.002188    341.56607   388.59283
  413.0       0.002421    341.56543   397.18439
  420.0       0.002381    341.56476   409.20868
  476.0       0.002101    341.56409   426.21323
  494.0       0.002024    341.56348   449.89447
  535.0       0.001869    341.56265   481.97995
  543.0       0.001842    341.56210   523.68921
  699.0       0.001431    341.56146   574.62122
  718.0       0.001393    341.56070   631.76929
  815.0       0.001227    341.56006   686.53638
  842.0       0.001188    341.55945   724.22736
  813.0       0.001230    341.55878   729.76776
  743.0       0.001346    341.55807   700.67682
  685.0       0.001460    341.55753   649.61566
  632.0       0.001582    341.55688   592.72314
  492.0       0.002033    341.55627   540.22125
  475.0       0.002105    341.55554   496.45056
  443.0       0.002257    341.55499   462.40646
  443.0       0.002257    341.55432   437.25818
  425.0       0.002353    341.55368   419.43002
  370.0       0.002703    341.55316   407.11502
  416.0       0.002404    341.55252   398.73392
  398.0       0.002513    341.55188   393.09909
  358.0       0.002793    341.55124   389.34909
  413.0       0.002421    341.55066   386.96799
  366.0       0.002732    341.55008   385.65204
  406.0       0.002463    341.54956   385.26852
  375.0       0.002667    341.54886   385.81354
  400.0       0.002500    341.54828   387.41425
  408.0       0.002451    341.54773   390.37643
  415.0       0.002410    341.54715   395.25204
  454.0       0.002203    341.54657   403.02115
  427.0       0.002342    341.54593   415.05957
  458.0       0.002183    341.54532   433.11609
  481.0       0.002079    341.54483   458.65012
  564.0       0.001773    341.54419   492.11340
  585.0       0.001709    341.54361   531.63391
  728.0       0.001374    341.54297   571.07758
  788.0       0.001269    341.54233   599.18970
  781.0       0.001280    341.54190   603.37488
  664.0       0.001506    341.54123   582.22906
  580.0       0.001724    341.54068   547.69080
  523.0       0.001912    341.54013   513.13324
  549.0       0.001821    341.53958   486.28284
  528.0       0.001894    341.53894   470.69235
  507.0       0.001972    341.53848   467.38855
  536.0       0.001866    341.53784   476.25858
  526.0       0.001901    341.53726   496.47266
  556.0       0.001799    341.53662   526.57196
  638.0       0.001567    341.53610   563.38123
  606.0       0.001650    341.53555   600.57904
  594.0       0.001684    341.53485   627.24371
  626.0       0.001597    341.53442   631.65234
  694.0       0.001441    341.53378   611.38867
  598.0       0.001672    341.53323   575.80591
  558.0       0.001792    341.53268   536.64661
  520.0       0.001923    341.53204   501.30460
  472.0       0.002119    341.53152   473.02026
  440.0       0.002273    341.53085   452.32391
  485.0       0.002062    341.53021   438.68243
  436.0       0.002294    341.52972   430.98224
  444.0       0.002252    341.52911   428.12921
  443.0       0.002257    341.52850   429.25922
  448.0       0.002232    341.52798   433.75668
  418.0       0.002392    341.52725   441.14899
  420.0       0.002381    341.52673   450.90833
  509.0       0.001965    341.52612   462.12289
  425.0       0.002353    341.52554   473.24335
  489.0       0.002045    341.52493   482.95709
  524.0       0.001908    341.52432   491.72446
  549.0       0.001821    341.52374   502.29742
  556.0       0.001799    341.52313   518.53711
  586.0       0.001706    341.52246   544.79089
  691.0       0.001447    341.52188   586.61664
  724.0       0.001381    341.52124   650.82251
  823.0       0.001215    341.52060   745.53809
  990.0       0.001010    341.52005   878.80334
  1037.0      0.000964    341.51938   1055.03076
  1272.0      0.000786    341.51877   1272.39539
  1628.0      0.000614    341.51807   1513.23352
  1757.0      0.000569    341.51752   1735.42419
  1930.0      0.000518    341.51678   1869.00061
  1942.0      0.000515    341.51611   1853.09644
  1660.0      0.000602    341.51550   1695.46143
  1442.0      0.000693    341.51486   1463.98291
  1210.0      0.000826    341.51413   1224.43481
  1106.0      0.000904    341.51349   1013.03888
  898.0       0.001114    341.51279   843.64215
  721.0       0.001387    341.51215   715.99921
  706.0       0.001416    341.51138   624.58606
  636.0       0.001572    341.51080   560.95282
  549.0       0.001821    341.51007   517.02490
  537.0       0.001862    341.50928   486.41443
  491.0       0.002037    341.50861   464.35373
  457.0       0.002188    341.50790   447.86874
  429.0       0.002331    341.50726   435.05829
  452.0       0.002212    341.50650   424.79370
  420.0       0.002381    341.50574   416.35565
  398.0       0.002513    341.50504   409.42575
  418.0       0.002392    341.50415   403.65341
  376.0       0.002660    341.50351   398.81070
  379.0       0.002639    341.50272   394.72910
  371.0       0.002695    341.50195   391.29791
  407.0       0.002457    341.50119   388.41013
  363.0       0.002755    341.50046   386.00153
  393.0       0.002545    341.49960   384.01077
  374.0       0.002674    341.49884   382.39438
  367.0       0.002725    341.49805   381.12790
  434.0       0.002304    341.49719   380.19159
  351.0       0.002849    341.49646   379.57620
  371.0       0.002695    341.49557   379.28711
  370.0       0.002703    341.49478   379.34503
  365.0       0.002740    341.49399   379.78964
  373.0       0.002681    341.49307   380.69312
  367.0       0.002725    341.49219   382.17294
  375.0       0.002667    341.49133   384.40256
  385.0       0.002597    341.49048   387.66614
  414.0       0.002415    341.48962   392.34747
  404.0       0.002475    341.48862   398.99844
  437.0       0.002288    341.48776   408.27063
  411.0       0.002433    341.48685   420.91061
  443.0       0.002257    341.48599   437.57281
  436.0       0.002294    341.48505   458.46771
  454.0       0.002203    341.48410   483.50800
  489.0       0.002045    341.48312   512.12488
  524.0       0.001908    341.48224   542.79712
  545.0       0.001835    341.48123   571.11237
  540.0       0.001852    341.48022   588.96271
  555.0       0.001802    341.47931   588.78119
  588.0       0.001701    341.47824   570.22705
  550.0       0.001818    341.47729   540.70764
  535.0       0.001869    341.47617   508.75293
  518.0       0.001931    341.47525   479.89130
  505.0       0.001980    341.47415   456.34341
  406.0       0.002463    341.47311   438.67896
  471.0       0.002123    341.47205   426.46252
  427.0       0.002342    341.47098   418.93628
  436.0       0.002294    341.46985   415.35153
  422.0       0.002370    341.46878   415.14124
  442.0       0.002262    341.46768   418.18213
  441.0       0.002268    341.46661   425.02924
  486.0       0.002058    341.46545   437.29138
  454.0       0.002203    341.46429   457.93900
  509.0       0.001965    341.46310   491.68225
  565.0       0.001770    341.46194   544.21680
  595.0       0.001681    341.46085   621.02106
  626.0       0.001597    341.45966   724.62555
  778.0       0.001285    341.45837   849.96832
  840.0       0.001190    341.45709   979.69318
  874.0       0.001144    341.45596   1076.72876
  1016.0      0.000984    341.45471   1097.77441
  806.0       0.001241    341.45340   1033.62915
  779.0       0.001284    341.45212   922.09418
  702.0       0.001425    341.45084   806.95740
  585.0       0.001709    341.44958   714.10333
  650.0       0.001538    341.44827   652.20703
  558.0       0.001792    341.44684   619.33618
  607.0       0.001647    341.44559   606.12488
  608.0       0.001645    341.44421   597.84583
  588.0       0.001701    341.44287   580.78778
  554.0       0.001805    341.44147   551.28668
  512.0       0.001953    341.44003   515.50305
  531.0       0.001883    341.43866   480.86047
  449.0       0.002227    341.43729   451.26105
  405.0       0.002469    341.43579   428.04755
  412.0       0.002427    341.43436   410.86630
  370.0       0.002703    341.43295   398.65002
  350.0       0.002857    341.43140   390.16650
  390.0       0.002564    341.42990   384.23776
  428.0       0.002336    341.42841   380.01428
  415.0       0.002410    341.42682   376.90616
  401.0       0.002494    341.42523   374.55740
  416.0       0.002404    341.42365   372.82391
  390.0       0.002564    341.42218   371.48425
  350.0       0.002857    341.42053   370.56235
  398.0       0.002513    341.41888   369.93021
  353.0       0.002833    341.41736   369.62137
  368.0       0.002717    341.41556   369.64432
  383.0       0.002611    341.41400   370.08057
  357.0       0.002801    341.41232   370.91565
  363.0       0.002755    341.41058   372.33746
  371.0       0.002695    341.40891   374.58731
  365.0       0.002740    341.40720   378.01749
  406.0       0.002463    341.40543   383.12695
  404.0       0.002475    341.40366   390.47284
  364.0       0.002747    341.40192   400.60934
  440.0       0.002273    341.40012   413.89139
  505.0       0.001980    341.39822   430.07278
  518.0       0.001931    341.39636   447.95270
  463.0       0.002160    341.39453   464.55936
  502.0       0.001992    341.39279   475.62207
  498.0       0.002008    341.39084   477.89651
  473.0       0.002114    341.38895   472.14890
  490.0       0.002041    341.38702   462.87863
  474.0       0.002110    341.38504   455.28333
  490.0       0.002041    341.38309   453.13141
  463.0       0.002160    341.38101   458.77954
  500.0       0.002000    341.37903   473.51703
  501.0       0.001996    341.37701   497.73584
  480.0       0.002083    341.37494   530.36279
  540.0       0.001852    341.37289   568.12848
  583.0       0.001715    341.37079   603.87805
  625.0       0.001600    341.36871   626.08466
  598.0       0.001672    341.36664   624.67126
  530.0       0.001887    341.36444   599.75116
  567.0       0.001764    341.36237   561.40155
  514.0       0.001946    341.36011   520.48572
  449.0       0.002227    341.35791   483.71762
  468.0       0.002137    341.35571   453.64151
  445.0       0.002247    341.35342   430.78281
  398.0       0.002513    341.35117   414.43152
  416.0       0.002404    341.34885   403.52039
  411.0       0.002433    341.34653   397.10376
  369.0       0.002710    341.34421   394.59818
  403.0       0.002481    341.34183   396.09445
  410.0       0.002439    341.33951   402.36462
  415.0       0.002410    341.33713   414.70300
  504.0       0.001984    341.33469   434.27634
  592.0       0.001689    341.33224   461.40128
  615.0       0.001626    341.32983   494.05838
  668.0       0.001497    341.32736   526.43195
  734.0       0.001362    341.32480   547.54529
  677.0       0.001477    341.32233   546.25702
  584.0       0.001712    341.31970   522.92657
  597.0       0.001675    341.31717   488.89313
  491.0       0.002037    341.31461   454.72388
  441.0       0.002268    341.31189   425.79459
  412.0       0.002427    341.30930   403.86035
  354.0       0.002825    341.30655   388.44650
  409.0       0.002445    341.30389   378.23026
  350.0       0.002857    341.30124   371.60580
  386.0       0.002591    341.29843   367.25140
  385.0       0.002597    341.29568   364.27728
  371.0       0.002695    341.29297   362.12943
  357.0       0.002801    341.29019   360.51300
  379.0       0.002639    341.28729   359.25830
  335.0       0.002985    341.28442   358.26782
  396.0       0.002525    341.28149   357.48444
  343.0       0.002915    341.27859   356.86499
  346.0       0.002890    341.27573   356.38449
  344.0       0.002907    341.27271   356.01834
  314.0       0.003185    341.26974   355.75366
  357.0       0.002801    341.26685   355.58105
  361.0       0.002770    341.26370   355.49292
  372.0       0.002688    341.26062   355.48608
  405.0       0.002469    341.25763   355.55856
  361.0       0.002770    341.25449   355.71118
  343.0       0.002915    341.25131   355.94632
  315.0       0.003175    341.24820   356.26962
  383.0       0.002611    341.24506   356.68765
  348.0       0.002874    341.24179   357.21085
  397.0       0.002519    341.23853   357.85461
  351.0       0.002849    341.23532   358.63574
  305.0       0.003279    341.23206   359.58298
  387.0       0.002584    341.22873   360.72900
  399.0       0.002506    341.22531   362.12738
  359.0       0.002786    341.22202   363.85648
  372.0       0.002688    341.21857   366.01978
  388.0       0.002577    341.21515   368.78250
  391.0       0.002558    341.21173   372.35294
  406.0       0.002463    341.20825   377.01999
  398.0       0.002513    341.20474   383.14789
  381.0       0.002625    341.20117   391.11548
  409.0       0.002445    341.19763   401.35452
  410.0       0.002439    341.19400   414.16574
  435.0       0.002299    341.19040   429.69995
  491.0       0.002037    341.18677   447.69086
  487.0       0.002053    341.18304   466.93973
  482.0       0.002075    341.17941   485.01141
  507.0       0.001972    341.17569   497.99734
  564.0       0.001773    341.17191   502.24460
  501.0       0.001996    341.16815   496.82855
  465.0       0.002151    341.16431   484.48187
  474.0       0.002110    341.16049   469.45773
  474.0       0.002110    341.15662   455.38248
  427.0       0.002342    341.15265   444.49973
  480.0       0.002083    341.14874   438.23779
  415.0       0.002410    341.14487   437.80853
  419.0       0.002387    341.14075   444.51349
  381.0       0.002625    341.13675   459.80267
  445.0       0.002247    341.13272   485.08499
  435.0       0.002299    341.12863   521.23236
  464.0       0.002155    341.12451   567.43250
  521.0       0.001919    341.12042   620.08453
  540.0       0.001852    341.11621   669.84064
  607.0       0.001647    341.11200   701.34369
  558.0       0.001792    341.10782   700.11670
  546.0       0.001832    341.10355   666.21106
  514.0       0.001946    341.09921   613.72992
  441.0       0.002268    341.09488   558.14966
  435.0       0.002299    341.09058   508.36456
  433.0       0.002309    341.08618   467.79871
  394.0       0.002538    341.08170   436.95551
  401.0       0.002494    341.07730   414.54492
  406.0       0.002463    341.07281   398.82486
  369.0       0.002710    341.06830   387.90701
  350.0       0.002857    341.06375   380.23584
  362.0       0.002762    341.05908   374.70428
  340.0       0.002941    341.05457   370.54202
  345.0       0.002899    341.04993   367.29703
  360.0       0.002778    341.04526   364.68250
  335.0       0.002985    341.04053   362.52484
  335.0       0.002985    341.03577   360.72278
  338.0       0.002959    341.03094   359.19669
  337.0       0.002967    341.02618   357.89856
  325.0       0.003077    341.02139   356.78595
  363.0       0.002755    341.01654   355.82657
  383.0       0.002611    341.01160   355.01340
  297.0       0.003367    341.00668   354.29749
  347.0       0.002882    341.00156   353.49863
  324.0       0.003086    340.99667   352.96707
  354.0       0.002825    340.99170   352.51120
  337.0       0.002967    340.98654   352.12537
  361.0       0.002770    340.98141   351.80417
  349.0       0.002865    340.97635   351.54544
  338.0       0.002959    340.97119   351.34808
  359.0       0.002786    340.96597   351.21417
  374.0       0.002674    340.96075   351.15018
  332.0       0.003012    340.95554   351.16849
  346.0       0.002890    340.95016   351.29071
  353.0       0.002833    340.94479   351.56992
  357.0       0.002801    340.93939   352.03052
  401.0       0.002494    340.93405   352.76733
  344.0       0.002907    340.92853   353.88290
  370.0       0.002703    340.92303   355.48764
  346.0       0.002890    340.91748   357.68115
  366.0       0.002732    340.91202   360.51868
  363.0       0.002755    340.90640   363.92871
  383.0       0.002611    340.90082   367.64087
  397.0       0.002519    340.89511   370.99515
  399.0       0.002506    340.88947   372.99280
  364.0       0.002747    340.88358   372.80447
  374.0       0.002674    340.87796   370.51334
  345.0       0.002899    340.87213   367.04831
  365.0       0.002740    340.86633   363.39554
  356.0       0.002809    340.86041   360.13968
  373.0       0.002681    340.85449   357.52850
  397.0       0.002519    340.84860   355.62860
  368.0       0.002717    340.84253   354.39294
  330.0       0.003030    340.83655   353.73563
  396.0       0.002525    340.83051   353.54626
  415.0       0.002410    340.82431   353.67474
  385.0       0.002597    340.81824   353.96344
  412.0       0.002427    340.81210   354.23233
  392.0       0.002551    340.80588   354.35510
  326.0       0.003067    340.79962   354.27530
  348.0       0.002874    340.79343   353.97934
  361.0       0.002770    340.78708   353.50275
  327.0       0.003058    340.78070   352.93411
  362.0       0.002762    340.77426   352.37509
  359.0       0.002786    340.76782   351.89270
  353.0       0.002833    340.76141   351.51645
  300.0       0.003333    340.75488   351.25418
  331.0       0.003021    340.74838   351.10065
  307.0       0.003257    340.74179   351.04776
  345.0       0.002899    340.73511   351.09354
  384.0       0.002604    340.72842   351.21603
  333.0       0.003003    340.72177   351.41620
  329.0       0.003040    340.71506   351.73404
  350.0       0.002857    340.70825   352.08423
  346.0       0.002890    340.70148   352.53076
  372.0       0.002688    340.69455   353.04895
  384.0       0.002604    340.68771   353.66595
  351.0       0.002849    340.68076   354.40735
  374.0       0.002674    340.67380   355.30661
  361.0       0.002770    340.66669   356.42084
  359.0       0.002786    340.65973   357.84195
  392.0       0.002551    340.65262   359.69949
  374.0       0.002674    340.64551   362.19217
  377.0       0.002653    340.63828   365.56058
  332.0       0.003012    340.63113   370.09848
  407.0       0.002457    340.62387   376.10175
  409.0       0.002445    340.61658   383.75473
  406.0       0.002463    340.60919   393.07983
  416.0       0.002404    340.60181   403.61923
  452.0       0.002212    340.59445   414.18085
  417.0       0.002398    340.58694   422.51855
  444.0       0.002252    340.57944   425.95111
  399.0       0.002506    340.57190   423.39932
  410.0       0.002439    340.56436   416.43109
  375.0       0.002667    340.55679   407.77820
  411.0       0.002433    340.54916   399.53113
  409.0       0.002445    340.54144   392.78726
  396.0       0.002525    340.53363   387.89441
  392.0       0.002551    340.52588   384.87033
  380.0       0.002632    340.51801   383.53906
  383.0       0.002611    340.51025   383.68527
  394.0       0.002538    340.50229   385.11642
  398.0       0.002513    340.49438   387.71924
  347.0       0.002882    340.48639   391.47073
  374.0       0.002674    340.47833   396.48904
  433.0       0.002309    340.47028   403.06866
  439.0       0.002278    340.46216   411.71017
  401.0       0.002494    340.45404   423.31912
  431.0       0.002320    340.44577   439.23795
  399.0       0.002506    340.43759   461.51093
  498.0       0.002008    340.42929   492.94199
  567.0       0.001764    340.42096   536.76715
  598.0       0.001672    340.41257   596.63892
  646.0       0.001548    340.40421   675.21069
  749.0       0.001335    340.39572   773.39771
  913.0       0.001095    340.38724   887.88269
  916.0       0.001092    340.37869   1006.54620
  1088.0      0.000919    340.37012   1105.98401
  1160.0      0.000862    340.36142   1154.68933
  1041.0      0.000961    340.35287   1133.70813
  996.0       0.001004    340.34409   1051.97644
  795.0       0.001258    340.33533   938.19946
  725.0       0.001379    340.32654   819.59229
  636.0       0.001572    340.31772   713.17828
  530.0       0.001887    340.30878   625.52020
  498.0       0.002008    340.29987   557.38190
  467.0       0.002141    340.29092   506.84814
  441.0       0.002268    340.28189   470.35846
  420.0       0.002381    340.27289   444.46542
  406.0       0.002463    340.26373   425.98889
  387.0       0.002584    340.25452   412.51633
  401.0       0.002494    340.24542   402.41351
  416.0       0.002404    340.23608   394.54803
  396.0       0.002525    340.22681   388.25708
  371.0       0.002695    340.21750   383.09756
  396.0       0.002525    340.20813   378.78714
  378.0       0.002646    340.19876   375.16849
  354.0       0.002825    340.18930   372.07208
  359.0       0.002786    340.17981   369.42352
  333.0       0.003003    340.17020   367.14316
  365.0       0.002740    340.16058   365.17114
  372.0       0.002688    340.15094   363.47012
  323.0       0.003096    340.14136   362.00302
  321.0       0.003115    340.13162   360.75473
  345.0       0.002899    340.12180   359.71829
  375.0       0.002667    340.11191   358.90540
  383.0       0.002611    340.10208   358.35397
  345.0       0.002899    340.09225   358.11865
  356.0       0.002809    340.08224   358.26791
  359.0       0.002786    340.07217   358.86044
  344.0       0.002907    340.06219   359.91525
  349.0       0.002865    340.05209   361.35150
  414.0       0.002415    340.04187   362.92029
  412.0       0.002427    340.03180   364.09653
  407.0       0.002457    340.02151   364.21414
  363.0       0.002755    340.01132   362.97507
  393.0       0.002545    340.00089   360.78552
  365.0       0.002740    339.99054   358.30276
  371.0       0.002695    339.98019   355.99756
  382.0       0.002618    339.96973   354.06113
  315.0       0.003175    339.95917   352.53964
  323.0       0.003096    339.94858   351.39880
  368.0       0.002717    339.93799   350.55896
  334.0       0.002994    339.92731   349.94122
  409.0       0.002445    339.91660   349.47513
  403.0       0.002481    339.90594   349.10980
  338.0       0.002959    339.89514   348.81372
  382.0       0.002618    339.88431   348.59503
  352.0       0.002841    339.87335   348.38507
  337.0       0.002967    339.86246   348.20538
  354.0       0.002825    339.85153   348.05164
  335.0       0.002985    339.84042   347.92114
  307.0       0.003257    339.82941   347.81223
  385.0       0.002597    339.81821   347.72321
  316.0       0.003165    339.80707   347.65372
  327.0       0.003058    339.79584   347.60324
  376.0       0.002660    339.78458   347.57233
  338.0       0.002959    339.77328   347.56104
  314.0       0.003185    339.76196   347.57086
  344.0       0.002907    339.75055   347.60367
  326.0       0.003067    339.73904   347.66147
  332.0       0.003012    339.72760   347.74789
  317.0       0.003155    339.71600   347.86746
  331.0       0.003021    339.70444   348.02612
  377.0       0.002653    339.69290   348.23260
  335.0       0.002985    339.68115   348.50046
  342.0       0.002924    339.66940   348.84964
  324.0       0.003086    339.65756   349.31885
  373.0       0.002681    339.64569   349.97519
  329.0       0.003040    339.63388   350.94485
  381.0       0.002625    339.62189   352.44193
  345.0       0.002899    339.60992   354.77939
  372.0       0.002688    339.59790   358.36771
  386.0       0.002591    339.58578   363.59091
  367.0       0.002725    339.57367   370.66751
  358.0       0.002793    339.56146   379.39517
  379.0       0.002639    339.54935   388.72476
  378.0       0.002646    339.53696   396.40829
  436.0       0.002294    339.52478   399.26941
  360.0       0.002778    339.51236   395.80301
  372.0       0.002688    339.49985   387.88437
  395.0       0.002532    339.48737   378.67715
  380.0       0.002632    339.47488   370.26117
  370.0       0.002703    339.46234   363.55969
  345.0       0.002899    339.44980   358.70627
  336.0       0.002976    339.43704   355.44876
  356.0       0.002809    339.42438   353.39471
  347.0       0.002882    339.41156   352.14209
  381.0       0.002625    339.39871   351.39178
  332.0       0.003012    339.38586   350.94302
  370.0       0.002703    339.37296   350.68033
  359.0       0.002786    339.35999   350.53925
  346.0       0.002890    339.34705   350.49155
  367.0       0.002725    339.33398   350.51703
  343.0       0.002915    339.32086   350.60522
  345.0       0.002899    339.30771   350.75092
  346.0       0.002890    339.29440   350.95047
  361.0       0.002770    339.28119   351.20410
  358.0       0.002793    339.26791   351.51248
  353.0       0.002833    339.25452   351.87991
  321.0       0.003115    339.24112   352.31424
  342.0       0.002924    339.22763   352.82544
  375.0       0.002667    339.21414   353.42960
  378.0       0.002646    339.20056   354.14835
  350.0       0.002857    339.18695   355.01443
  373.0       0.002681    339.17322   356.08371
  357.0       0.002801    339.15955   357.37955
  381.0       0.002625    339.14578   358.97760
  367.0       0.002725    339.13199   360.93488
  361.0       0.002770    339.11819   363.30942
  335.0       0.002985    339.10416   366.13998
  388.0       0.002577    339.09027   369.40344
  369.0       0.002710    339.07623   372.99704
  384.0       0.002604    339.06223   376.62720
  352.0       0.002841    339.04810   379.80573
  418.0       0.002392    339.03391   381.94525
  412.0       0.002427    339.01968   382.68863
  360.0       0.002778    339.00546   382.21017
  369.0       0.002710    338.99112   381.07977
  369.0       0.002710    338.97678   379.89462
  365.0       0.002740    338.96240   379.06552
  396.0       0.002525    338.94785   378.81381
  359.0       0.002786    338.93329   379.23758
  347.0       0.002882    338.91867   380.37894
  352.0       0.002841    338.90411   382.25143
  337.0       0.002967    338.88956   384.88876
  356.0       0.002809    338.87476   388.32904
  407.0       0.002457    338.85999   392.67026
  373.0       0.002681    338.84512   398.04614
  395.0       0.002532    338.83026   404.70862
  422.0       0.002370    338.81534   413.08011
  445.0       0.002247    338.80035   423.81155
  442.0       0.002262    338.78525   438.05020
  459.0       0.002179    338.77020   457.49423
  514.0       0.001946    338.75516   484.73102
  483.0       0.002070    338.73990   523.22852
  593.0       0.001686    338.72467   576.91803
  703.0       0.001422    338.70938   650.02191
  763.0       0.001311    338.69415   745.21332
  817.0       0.001224    338.67868   862.57172
  1057.0      0.000946    338.66327   996.18451
  1214.0      0.000824    338.64774   1128.56982
  1287.0      0.000777    338.63223   1232.07568
  1332.0      0.000751    338.61667   1281.50818
  1205.0      0.000830    338.60104   1278.46118
  1034.0      0.000967    338.58533   1247.29846
  1027.0      0.000974    338.56955   1209.81580
  983.0       0.001017    338.55371   1168.36938
  904.0       0.001106    338.53787   1109.98169
  907.0       0.001103    338.52197   1024.48889
  727.0       0.001376    338.50607   918.96051
  686.0       0.001458    338.49011   811.04230
  593.0       0.001686    338.47403   713.79749
  523.0       0.001912    338.45795   633.25977
  552.0       0.001812    338.44177   569.92578
  473.0       0.002114    338.42551   522.01282
  486.0       0.002058    338.40924   487.02887
  452.0       0.002212    338.39297   462.05646
  425.0       0.002353    338.37659   444.68936
  425.0       0.002353    338.36017   432.94318
  410.0       0.002439    338.34366   425.46487
  449.0       0.002227    338.32721   421.43619
  412.0       0.002427    338.31064   420.32065
  452.0       0.002212    338.29404   421.74133
  421.0       0.002375    338.27728   425.21204
  409.0       0.002445    338.26059   429.86392
  436.0       0.002294    338.24384   434.08429
  435.0       0.002299    338.22702   435.64249
  399.0       0.002506    338.21014   432.75934
  401.0       0.002494    338.19318   425.56934
  380.0       0.002632    338.17621   415.90005
  356.0       0.002809    338.15921   405.81003
  376.0       0.002660    338.14200   396.54834
  387.0       0.002584    338.12494   388.69501
  435.0       0.002299    338.10767   382.34708
  357.0       0.002801    338.09045   377.38852
  354.0       0.002825    338.07315   373.62576
  368.0       0.002717    338.05582   370.80786
  357.0       0.002801    338.03845   368.72235
  352.0       0.002841    338.02103   367.18115
  371.0       0.002695    338.00354   366.04620
  384.0       0.002604    337.98596   365.22684
  347.0       0.002882    337.96829   364.65991
  360.0       0.002778    337.95068   364.31055
  361.0       0.002770    337.93304   364.15845
  363.0       0.002755    337.91519   364.19598
  372.0       0.002688    337.89734   364.42551
  400.0       0.002500    337.87949   364.85831
  393.0       0.002545    337.86163   365.51312
  387.0       0.002584    337.84363   366.42288
  410.0       0.002439    337.82559   367.64227
  368.0       0.002717    337.80756   369.25732
  353.0       0.002833    337.78946   371.44333
  360.0       0.002778    337.77130   374.52933
  458.0       0.002183    337.75308   379.16656
  442.0       0.002262    337.73474   386.51117
  436.0       0.002294    337.71649   398.27429
  446.0       0.002242    337.69803   416.62589
  585.0       0.001709    337.67960   443.33859
  542.0       0.001845    337.66113   478.76099
  565.0       0.001770    337.64267   520.23920
  580.0       0.001724    337.62402   559.83624
  692.0       0.001445    337.60532   584.06927
  641.0       0.001560    337.58661   581.40417
  581.0       0.001721    337.56790   555.65619
  553.0       0.001808    337.54913   521.28540
  525.0       0.001905    337.53027   490.48926
  605.0       0.001653    337.51138   469.63565
  524.0       0.001908    337.49240   461.61438
  513.0       0.001949    337.47342   467.44998
  586.0       0.001706    337.45438   487.57800
  580.0       0.001724    337.43530   521.69257
  659.0       0.001517    337.41614   567.97772
  689.0       0.001451    337.39694   620.81549
  720.0       0.001389    337.37769   668.98792
  757.0       0.001321    337.35831   695.71576
  745.0       0.001342    337.33899   689.79681
  703.0       0.001422    337.31955   659.40491
  671.0       0.001490    337.30005   623.55463
  640.0       0.001563    337.28067   597.14606
  644.0       0.001553    337.26102   588.51740
  649.0       0.001541    337.24142   601.59521
  710.0       0.001408    337.22168   637.60419
  745.0       0.001342    337.20203   695.83331
  809.0       0.001236    337.18225   773.95093
  952.0       0.001050    337.16241   866.52325
  1016.0      0.000984    337.14255   961.27460
  1119.0      0.000894    337.12262   1037.22888
  1057.0      0.000946    337.10257   1068.23853
  1017.0      0.000983    337.08270   1040.71729
  901.0       0.001110    337.06247   965.35065
  823.0       0.001215    337.04239   867.52008
  699.0       0.001431    337.02222   768.61157
  632.0       0.001582    337.00192   680.88098
  594.0       0.001684    336.98169   608.66376
  541.0       0.001848    336.96136   552.26318
  507.0       0.001972    336.94086   510.20596
  483.0       0.002070    336.92059   479.84293
  462.0       0.002165    336.90009   458.65549
  451.0       0.002217    336.87952   444.31641
  443.0       0.002257    336.85895   435.12711
  435.0       0.002299    336.83826   430.09302
  452.0       0.002212    336.81757   428.84891
  498.0       0.002008    336.79684   431.72852
  514.0       0.001946    336.77600   439.77429
  497.0       0.002012    336.75513   454.87830
  520.0       0.001923    336.73431   479.76825
  577.0       0.001733    336.71332   518.08582
  603.0       0.001658    336.69232   573.10693
  737.0       0.001357    336.67136   646.05481
  788.0       0.001269    336.65021   734.36401
  881.0       0.001135    336.62897   831.62030
  998.0       0.001002    336.60779   925.61285
  1029.0      0.000972    336.58652   988.68335
  1093.0      0.000915    336.56528   986.44080
  1038.0      0.000963    336.54388   912.74225
  786.0       0.001272    336.52249   800.17657
  740.0       0.001351    336.50107   684.50745
  654.0       0.001529    336.47958   586.27484
  604.0       0.001656    336.45804   512.06775
  523.0       0.001912    336.43637   460.72812
  483.0       0.002070    336.41476   427.53979
  462.0       0.002165    336.39301   406.67615
  436.0       0.002294    336.37128   393.45944
  410.0       0.002439    336.34952   384.63373
  390.0       0.002564    336.32764   378.30518
  375.0       0.002667    336.30569   373.48929
  384.0       0.002604    336.28384   369.63806
  369.0       0.002710    336.26181   366.48428
  411.0       0.002433    336.23978   363.85162
  364.0       0.002747    336.21759   361.62396
  380.0       0.002632    336.19550   359.72693
  351.0       0.002849    336.17328   358.09329
  321.0       0.003115    336.15103   356.68188
  338.0       0.002959    336.12872   355.45316
  364.0       0.002747    336.10638   354.37885
  368.0       0.002717    336.08398   353.43652
  313.0       0.003195    336.06158   352.60666
  353.0       0.002833    336.03903   351.88190
  358.0       0.002793    336.01651   351.21497
  339.0       0.002950    335.99390   350.64999
  367.0       0.002725    335.97125   350.15625
  361.0       0.002770    335.94852   349.72638
  329.0       0.003040    335.92584   349.35718
  349.0       0.002865    335.90305   349.04443
  325.0       0.003077    335.88013   348.78540
  321.0       0.003115    335.85727   348.57980
  335.0       0.002985    335.83432   348.42670
  321.0       0.003115    335.81134   348.32767
  335.0       0.002985    335.78839   348.28403
  318.0       0.003145    335.76520   348.29922
  364.0       0.002747    335.74216   348.37860
  339.0       0.002950    335.71896   348.52847
  363.0       0.002755    335.69568   348.75772
  363.0       0.002755    335.67242   349.07880
  303.0       0.003300    335.64899   349.50894
  356.0       0.002809    335.62570   350.07080
  338.0       0.002959    335.60233   350.80096
  363.0       0.002755    335.57883   351.75192
  388.0       0.002577    335.55527   353.01385
  341.0       0.002933    335.53171   354.73337
  356.0       0.002809    335.50812   357.12860
  345.0       0.002899    335.48438   360.53418
  362.0       0.002762    335.46069   365.36880
  420.0       0.002381    335.43701   372.13330
  369.0       0.002710    335.41312   381.32120
  382.0       0.002618    335.38925   393.21860
  405.0       0.002469    335.36542   407.81186
  438.0       0.002283    335.34146   424.29413
  413.0       0.002421    335.31744   440.74829
  432.0       0.002315    335.29340   454.15106
  459.0       0.002179    335.26932   462.39203
  393.0       0.002545    335.24515   467.33295
  418.0       0.002392    335.22098   473.78180
  463.0       0.002160    335.19669   485.59317
  405.0       0.002469    335.17239   503.04071
  446.0       0.002242    335.14810   521.51801
  418.0       0.002392    335.12375   531.57996
  454.0       0.002203    335.09930   524.01672
  437.0       0.002288    335.07486   499.53229
  371.0       0.002695    335.05035   467.38693
  420.0       0.002381    335.02585   436.27548
  377.0       0.002653    335.00110   410.52914
  376.0       0.002660    334.97653   391.58298
  341.0       0.002933    334.95187   379.00015
  368.0       0.002717    334.92706   371.57352
  334.0       0.002994    334.90228   367.96997
  361.0       0.002770    334.87744   367.01511
  382.0       0.002618    334.85248   367.80423
  432.0       0.002315    334.82764   369.52332
  366.0       0.002732    334.80261   371.24634
  354.0       0.002825    334.77768   372.02017
  367.0       0.002725    334.75253   371.57404
  355.0       0.002817    334.72742   370.73773
  379.0       0.002639    334.70224   370.81052
  360.0       0.002778    334.67697   372.73383
  354.0       0.002825    334.65186   376.76105
  413.0       0.002421    334.62653   382.32999
  394.0       0.002538    334.60110   387.74225
  426.0       0.002347    334.57581   390.26080
  372.0       0.002688    334.55032   387.75488
  374.0       0.002674    334.52493   380.97491
  408.0       0.002451    334.49933   372.50244
  393.0       0.002545    334.47382   364.47729
  349.0       0.002865    334.44815   357.85629
  364.0       0.002747    334.42245   352.90756
  326.0       0.003067    334.39679   349.48438
  345.0       0.002899    334.37100   347.22391
  308.0       0.003247    334.34534   345.76483
  353.0       0.002833    334.31943   344.80634
  378.0       0.002646    334.29361   344.14948
  345.0       0.002899    334.26770   343.67920
  320.0       0.003125    334.24164   343.32980
  294.0       0.003401    334.21570   343.06870
  378.0       0.002646    334.18954   342.87601
  353.0       0.002833    334.16342   342.74091
  330.0       0.003030    334.13742   342.65686
  339.0       0.002950    334.11115   342.61871
  331.0       0.003021    334.08496   342.62454
  353.0       0.002833    334.05865   342.67270
  314.0       0.003185    334.03238   342.76395
  346.0       0.002890    334.00601   342.89908
  340.0       0.002941    333.97958   343.08121
  287.0       0.003484    333.95319   343.31375
  315.0       0.003175    333.92673   343.60284
  354.0       0.002825    333.90018   343.95609
  315.0       0.003175    333.87357   344.38217
  328.0       0.003049    333.84692   344.89590
  355.0       0.002817    333.82031   345.51337
  312.0       0.003205    333.79361   346.26166
  313.0       0.003195    333.76682   347.17853
  367.0       0.002725    333.74011   348.31656
  342.0       0.002924    333.71329   349.75867
  317.0       0.003155    333.68643   351.61813
  305.0       0.003279    333.65948   354.06183
  364.0       0.002747    333.63257   357.31235
  355.0       0.002817    333.60553   361.62848
  389.0       0.002571    333.57852   367.32547
  372.0       0.002688    333.55139   374.67752
  352.0       0.002841    333.52432   383.90741
  379.0       0.002639    333.49713   395.05872
  361.0       0.002770    333.46991   407.72678
  401.0       0.002494    333.44263   420.86392
  427.0       0.002342    333.41534   432.29977
  437.0       0.002288    333.38806   439.16473
  400.0       0.002500    333.36075   439.32126
  397.0       0.002519    333.33331   433.14890
  359.0       0.002786    333.30585   423.24188
  368.0       0.002717    333.27841   412.52188
  391.0       0.002558    333.25092   402.86041
  367.0       0.002725    333.22330   395.06183
  379.0       0.002639    333.19574   389.32098
  387.0       0.002584    333.16797   385.59628
  384.0       0.002604    333.14044   383.90173
  365.0       0.002740    333.11264   384.16833
  384.0       0.002604    333.08487   386.12427
  352.0       0.002841    333.05713   389.19678
  390.0       0.002564    333.02917   392.63553
  400.0       0.002500    333.00137   396.01471
  391.0       0.002558    332.97345   400.03201
  371.0       0.002695    332.94543   406.48914
  381.0       0.002625    332.91754   417.27676
  411.0       0.002433    332.88943   433.46307
  456.0       0.002193    332.86142   454.42288
  458.0       0.002183    332.83325   477.15231
  452.0       0.002212    332.80508   495.21097
  470.0       0.002128    332.77686   500.32190
  450.0       0.002222    332.74872   489.38757
  446.0       0.002242    332.72040   468.01187
  415.0       0.002410    332.69211   444.26907
  429.0       0.002331    332.66382   423.41693
  387.0       0.002584    332.63535   407.85037
  408.0       0.002451    332.60696   398.09387
  407.0       0.002457    332.57846   393.96799
  360.0       0.002778    332.55002   395.24332
  420.0       0.002381    332.52148   402.40817
  428.0       0.002336    332.49292   417.03833
  414.0       0.002415    332.46420   442.05283
  484.0       0.002066    332.43570   480.98447
  507.0       0.001972    332.40695   537.03528
  579.0       0.001727    332.37823   611.14600
  669.0       0.001495    332.34955   698.86920
  777.0       0.001287    332.32074   787.40198
  752.0       0.001330    332.29196   851.22241
  775.0       0.001290    332.26303   861.82104
  675.0       0.001481    332.23419   813.07727
  589.0       0.001698    332.20529   728.90204
  540.0       0.001852    332.17624   637.64868
  482.0       0.002075    332.14728   556.79669
  401.0       0.002494    332.11826   492.96399
  398.0       0.002513    332.08920   446.62012
  427.0       0.002342    332.06006   415.17990
  409.0       0.002445    332.03085   394.62866
  376.0       0.002660    332.00171   381.36029
  359.0       0.002786    331.97253   372.55698
  379.0       0.002639    331.94318   366.40393
  306.0       0.003268    331.91397   361.85608
  351.0       0.002849    331.88461   358.31540
  388.0       0.002577    331.85529   355.47272
  314.0       0.003185    331.82596   353.13550
  373.0       0.002681    331.79651   351.18311
  371.0       0.002695    331.76703   349.54031
  339.0       0.002950    331.73749   348.14172
  288.0       0.003472    331.70801   346.94678
  307.0       0.003257    331.67847   345.91739
  314.0       0.003185    331.64893   345.02527
  351.0       0.002849    331.61932   344.25055
  308.0       0.003247    331.58957   343.57336
  333.0       0.003003    331.55994   342.98224
  296.0       0.003378    331.53018   342.46417
  318.0       0.003145    331.50043   342.00894
  332.0       0.003012    331.47067   341.61047
  315.0       0.003175    331.44086   341.26117
  312.0       0.003205    331.41104   340.95648
  332.0       0.003012    331.38113   340.69202
  347.0       0.002882    331.35123   340.46347
  285.0       0.00351     331.32117   340.26889
  294.0       0.003401    331.29132   340.10519
  371.0       0.002695    331.26126   339.97070
  348.0       0.002874    331.23123   339.86386
  353.0       0.002833    331.20123   339.78354
  333.0       0.003003    331.17111   339.72885
  338.0       0.002959    331.14093   339.69949
  358.0       0.002793    331.11084   339.69513
  346.0       0.002890    331.08066   339.71570
  336.0       0.002976    331.05035   339.76157
  347.0       0.002882    331.02017   339.83365
  307.0       0.003257    330.98990   339.93280
  305.0       0.003279    330.95953   340.05966
  312.0       0.003205    330.92923   340.21689
  328.0       0.003049    330.89883   340.40594
  321.0       0.003115    330.86841   340.62881
  347.0       0.002882    330.83792   340.88965
  313.0       0.003195    330.80759   341.19040
  300.0       0.003333    330.77704   341.53592
  342.0       0.002924    330.74646   341.93188
  347.0       0.002882    330.71594   342.38266
  344.0       0.002907    330.68530   342.89679
  312.0       0.003205    330.65475   343.48083
  314.0       0.003185    330.62421   344.14597
  327.0       0.003058    330.59344   344.90466
  316.0       0.003165    330.56271   345.76996
  334.0       0.002994    330.53198   346.76202
  368.0       0.002717    330.50131   347.90005
  389.0       0.002571    330.47055   349.21405
  363.0       0.002755    330.43976   350.74402
  364.0       0.002747    330.40897   352.53671
  343.0       0.002915    330.37799   354.67230
  334.0       0.002994    330.34717   357.25391
  345.0       0.002899    330.31631   360.44742
  325.0       0.003077    330.28537   364.41803
  387.0       0.002584    330.25436   369.63474
  388.0       0.002577    330.22330   376.45328
  405.0       0.002469    330.19226   385.33521
  408.0       0.002451    330.16135   396.78497
  428.0       0.002336    330.13028   411.23895
  421.0       0.002375    330.09915   428.80936
  446.0       0.002242    330.06799   449.18350
  489.0       0.002045    330.03693   471.13315
  481.0       0.002079    330.00577   493.12238
  500.0       0.002000    329.97455   514.58960
  536.0       0.001866    329.94330   536.41736
  602.0       0.001661    329.91205   559.54620
  650.0       0.001538    329.88086   582.81158
  659.0       0.001517    329.84952   602.97577
  659.0       0.001517    329.81818   616.24164
  629.0       0.001590    329.78683   620.86707
  656.0       0.001524    329.75540   618.43481
  586.0       0.001706    329.72412   611.80402
  601.0       0.001664    329.69269   601.91754
  623.0       0.001605    329.66116   586.78577
  598.0       0.001672    329.62976   564.56781
  520.0       0.001923    329.59827   537.19092
  439.0       0.002278    329.56677   509.75198
  461.0       0.002169    329.53516   486.51920
  407.0       0.002457    329.50366   469.38367
  419.0       0.002387    329.47205   458.04956
  414.0       0.002415    329.44052   450.15085
  387.0       0.002584    329.40894   442.02811
  388.0       0.002577    329.37723   430.87024
  430.0       0.002326    329.34558   416.98328
  397.0       0.002519    329.31390   402.65768
  397.0       0.002519    329.28214   389.61636
  371.0       0.002695    329.25046   378.61850
  389.0       0.002571    329.21878   369.75165
  356.0       0.002809    329.18686   362.85291
  325.0       0.003077    329.15515   357.63562
  392.0       0.002551    329.12335   353.70151
  362.0       0.002762    329.09149   350.70798
  331.0       0.003021    329.05960   348.36832
  298.0       0.003356    329.02777   346.48285
  326.0       0.003067    328.99585   344.92578
  350.0       0.002857    328.96396   343.60522
  318.0       0.003145    328.93204   342.46869
  362.0       0.002762    328.90005   341.47516
  309.0       0.003236    328.86810   340.59641
  318.0       0.003145    328.83606   339.81525
  368.0       0.002717    328.80402   339.11438
  351.0       0.002849    328.77206   338.48395
  334.0       0.002994    328.74005   337.91312
  296.0       0.003378    328.70792   337.39304
  349.0       0.002865    328.67587   336.91922
  318.0       0.003145    328.64368   336.48410
  334.0       0.002994    328.61163   336.08505
  320.0       0.003125    328.57947   335.71695
  348.0       0.002874    328.54733   335.37589
  339.0       0.002950    328.51508   335.06003
  320.0       0.003125    328.48294   334.76614
  333.0       0.003003    328.45074   334.49249
  314.0       0.003185    328.41852   334.23706
  313.0       0.003195    328.38626   333.99762
  337.0       0.002967    328.35403   333.78107
  315.0       0.003175    328.32175   333.57031
  336.0       0.002976    328.28946   333.37225
  321.0       0.003115    328.25708   333.18552
  269.0       0.00372     328.22485   333.00931
  319.0       0.003135    328.19250   332.84280
  314.0       0.003185    328.16006   332.68512
  342.0       0.002924    328.12772   332.53586
  310.0       0.003226    328.09540   332.39581
  286.0       0.003497    328.06299   332.26141
  303.0       0.003300    328.03061   332.13416
  360.0       0.002778    327.99811   332.01279
  366.0       0.002732    327.96567   331.89771
  332.0       0.003012    327.93317   331.78806
  286.0       0.003497    327.90070   331.68375
  333.0       0.003003    327.86829   331.58475
  307.0       0.003257    327.83575   331.49026
  307.0       0.003257    327.80319   331.40045
  298.0       0.003356    327.77072   331.31516
  317.0       0.003155    327.73816   331.23401
  333.0       0.003003    327.70569   331.15707
  349.0       0.002865    327.67297   331.08380
  324.0       0.003086    327.64041   331.01480
  341.0       0.002933    327.60788   330.94699
  335.0       0.002985    327.57526   330.88544
  306.0       0.003268    327.54260   330.82770
  305.0       0.003279    327.50998   330.77585
  327.0       0.003058    327.47742   330.72565
  330.0       0.003030    327.44476   330.67908
  317.0       0.003155    327.41202   330.63602
  319.0       0.003135    327.37936   330.59711
  280.0       0.00357     327.34662   330.56195
  367.0       0.002725    327.31400   330.53116
  347.0       0.002882    327.28128   330.50467
  295.0       0.003390    327.24850   330.48233
  323.0       0.003096    327.21582   330.46490
  298.0       0.003356    327.18301   330.45248
  312.0       0.003205    327.15024   330.44516
  331.0       0.003021    327.11761   330.44391
  339.0       0.002950    327.08481   330.46307
  333.0       0.003003    327.05197   330.47455
  338.0       0.002959    327.01920   330.49411
  335.0       0.002985    326.98648   330.52133
  330.0       0.003030    326.95358   330.55750
  309.0       0.003236    326.92078   330.60391
  300.0       0.003333    326.88797   330.66168
  333.0       0.003003    326.85513   330.73303
  357.0       0.002801    326.82227   330.81879
  336.0       0.002976    326.78949   330.92896
  335.0       0.002985    326.75662   331.05234
  318.0       0.003145    326.72375   331.19894
  335.0       0.002985    326.69077   331.37384
  332.0       0.003012    326.65802   331.58243
  323.0       0.003096    326.62509   331.83252
  358.0       0.002793    326.59213   332.13544
  365.0       0.002740    326.55923   332.50623
  347.0       0.002882    326.52640   332.97000
  305.0       0.003279    326.49347   333.55942
  312.0       0.003205    326.46057   334.32629
  334.0       0.002994    326.42758   335.34167
  344.0       0.002907    326.39474   336.69415
  338.0       0.002959    326.36169   338.49936
  325.0       0.003077    326.32886   340.87524
  337.0       0.002967    326.29587   343.93558
  288.0       0.003472    326.26291   347.76990
  333.0       0.003003    326.23004   352.36551
  321.0       0.003115    326.19702   357.57236
  382.0       0.002618    326.16400   362.91165
  334.0       0.002994    326.13104   367.50348
  309.0       0.003236    326.09814   370.15659
  364.0       0.002747    326.06512   369.98145
  343.0       0.002915    326.03214   367.10785
  351.0       0.002849    325.99915   362.57590
  353.0       0.002833    325.96609   357.55161
  317.0       0.003155    325.93311   352.82614
  371.0       0.002695    325.90015   348.80716
  319.0       0.003135    325.86716   345.61404
  343.0       0.002915    325.83414   343.25183
  329.0       0.003040    325.80124   341.65094
  335.0       0.002985    325.76819   340.73410
  370.0       0.002703    325.73523   340.45224
  332.0       0.003012    325.70218   340.80673
  351.0       0.002849    325.66916   341.87637
  369.0       0.002710    325.63620   343.82916
  363.0       0.002755    325.60309   346.91653
  378.0       0.002646    325.57016   351.40848
  330.0       0.003030    325.53711   357.55032
  374.0       0.002674    325.50412   365.37720
  376.0       0.002660    325.47110   374.58777
  379.0       0.002639    325.43808   384.22513
  331.0       0.003021    325.40512   392.33554
  414.0       0.002415    325.37201   396.52148
  396.0       0.002525    325.33902   395.69070
  385.0       0.002597    325.30597   391.42130
  407.0       0.002457    325.27298   386.59851
  392.0       0.002551    325.23996   383.61841
  368.0       0.002717    325.20700   383.86075
  437.0       0.002288    325.17392   387.88620
  505.0       0.001980    325.14105   395.48395
  461.0       0.002169    325.10797   405.57150
  436.0       0.002294    325.07495   416.05249
  467.0       0.002141    325.04193   424.13290
  515.0       0.001942    325.00891   426.68695
  500.0       0.002000    324.97601   421.74030
  465.0       0.002151    324.94296   410.32758
  475.0       0.002105    324.90997   395.93790
  445.0       0.002247    324.87689   381.70679
  390.0       0.002564    324.84396   369.41754
  400.0       0.002500    324.81100   359.65079
  366.0       0.002732    324.77805   352.35953
  373.0       0.002681    324.74512   347.20868
  363.0       0.002755    324.71210   343.70676
  352.0       0.002841    324.67914   341.41003
  361.0       0.002770    324.64618   339.94473
  355.0       0.002817    324.61319   339.04105
  332.0       0.003012    324.58026   338.51154
  305.0       0.003279    324.54733   338.20792
  335.0       0.002985    324.51434   338.00494
  340.0       0.002941    324.48141   337.80118
  355.0       0.002817    324.44852   337.55084
  303.0       0.003300    324.41562   337.27972
  332.0       0.003012    324.38263   337.05991
  346.0       0.002890    324.34982   336.97305
  356.0       0.002809    324.31677   337.09235
  357.0       0.002801    324.28400   337.49432
  338.0       0.002959    324.25107   338.27817
  372.0       0.002688    324.21823   339.59961
  311.0       0.003215    324.18533   341.68866
  367.0       0.002725    324.15250   344.87595
  343.0       0.002915    324.11954   349.57394
  366.0       0.002732    324.08664   356.17081
  336.0       0.002976    324.05374   364.95050
  395.0       0.002532    324.02094   375.79898
  429.0       0.002331    323.98816   387.98877
  372.0       0.002688    323.95535   399.70804
  426.0       0.002347    323.92249   407.90616
  445.0       0.002247    323.88965   409.90134
  418.0       0.002392    323.85684   405.52271
  423.0       0.002364    323.82416   396.82391
  423.0       0.002364    323.79123   386.17691
  390.0       0.002564    323.75861   375.50952
  365.0       0.002740    323.72580   366.00354
  372.0       0.002688    323.69293   358.23001
  366.0       0.002732    323.66040   352.21497
  370.0       0.002703    323.62756   347.74371
  352.0       0.002841    323.59491   344.56360
  371.0       0.002695    323.56213   342.44550
  372.0       0.002688    323.52939   341.26953
  373.0       0.002681    323.49686   341.00220
  339.0       0.002950    323.46408   341.69965
  371.0       0.002695    323.43143   343.46960
  342.0       0.002924    323.39877   346.43311
  391.0       0.002558    323.36615   350.62943
  392.0       0.002551    323.33359   355.93707
  411.0       0.002433    323.30090   361.89667
  391.0       0.002558    323.26837   367.43121
  402.0       0.002488    323.23572   370.86322
  451.0       0.002217    323.20316   370.65002
  400.0       0.002500    323.17059   366.76651
  431.0       0.002320    323.13806   360.69177
  392.0       0.002551    323.10553   354.12924
  349.0       0.002865    323.07297   348.11609
  371.0       0.002695    323.04044   343.12558
  369.0       0.002710    323.00797   339.24045
  324.0       0.003086    322.97546   336.35886
  329.0       0.003040    322.94302   334.30621
  361.0       0.002770    322.91058   332.87097
  357.0       0.002801    322.87817   331.87668
  339.0       0.002950    322.84570   331.18082
  305.0       0.003279    322.81326   330.68585
  319.0       0.003135    322.78085   330.33698
  332.0       0.003012    322.74854   330.08405
  353.0       0.002833    322.71619   329.91098
  307.0       0.003257    322.68393   329.80521
  291.0       0.003436    322.65152   329.75894
  338.0       0.002959    322.61917   329.76859
  338.0       0.002959    322.58688   329.83917
  318.0       0.003145    322.55460   329.95981
  324.0       0.003086    322.52243   330.13968
  321.0       0.003115    322.49011   330.38885
  251.0       0.00398     322.45795   330.70685
  341.0       0.002933    322.42575   331.11234
  307.0       0.003257    322.39346   331.62216
  344.0       0.002907    322.36133   332.26535
  333.0       0.003003    322.32919   333.08414
  340.0       0.002941    322.29700   334.13638
  305.0       0.003279    322.26495   335.51529
  368.0       0.002717    322.23291   337.34341
  364.0       0.002747    322.20081   339.79715
  389.0       0.002571    322.16876   343.10587
  350.0       0.002857    322.13672   347.51428
  345.0       0.002899    322.10455   353.28235
  360.0       0.002778    322.07263   360.55048
  396.0       0.002525    322.04068   369.28357
  362.0       0.002762    322.00864   379.07153
  398.0       0.002513    321.97675   388.81149
  397.0       0.002519    321.94482   396.71210
  439.0       0.002278    321.91293   400.80725
  427.0       0.002342    321.88110   400.13635
  405.0       0.002469    321.84918   395.08643
  428.0       0.002336    321.81732   387.12604
  389.0       0.002571    321.78552   378.01352
  363.0       0.002755    321.75378   369.17691
  372.0       0.002688    321.72202   361.37189
  345.0       0.002899    321.69022   354.85074
  377.0       0.002653    321.65845   349.61972
  348.0       0.002874    321.62674   345.52817
  401.0       0.002494    321.59515   342.41376
  344.0       0.002907    321.56342   340.09317
  347.0       0.002882    321.53177   338.40665
  345.0       0.002899    321.50015   337.22513
  319.0       0.003135    321.46851   336.43927
  326.0       0.003067    321.43707   335.97510
  337.0       0.002967    321.40546   335.77890
  355.0       0.002817    321.37402   335.74313
  369.0       0.002710    321.34250   336.02472
  373.0       0.002681    321.31100   336.56351
  347.0       0.002882    321.27954   337.41498
  352.0       0.002841    321.24811   338.70667
  382.0       0.002618    321.21677   340.65704
  338.0       0.002959    321.18533   343.66272
  328.0       0.003049    321.15405   348.35263
  356.0       0.002809    321.12271   355.54388
  334.0       0.002994    321.09152   366.16217
  370.0       0.002703    321.06015   380.95630
  383.0       0.002611    321.02896   399.95752
  376.0       0.002660    320.99762   422.04459
  401.0       0.002494    320.96646   443.81094
  448.0       0.002232    320.93530   459.17026
  417.0       0.002398    320.90421   461.57431
  405.0       0.002469    320.87311   450.06192
  408.0       0.002451    320.84195   430.36331
  371.0       0.002695    320.81091   409.21365
  353.0       0.002833    320.77991   390.62186
  351.0       0.002849    320.74884   376.21384
  380.0       0.002632    320.71796   366.24469
  378.0       0.002646    320.68698   360.12497
  355.0       0.002817    320.65607   357.04691
  329.0       0.003040    320.62521   356.24005
  344.0       0.002907    320.59430   357.20639
  361.0       0.002770    320.56351   359.76025
  408.0       0.002451    320.53262   364.04254
  378.0       0.002646    320.50189   370.46039
  351.0       0.002849    320.47125   379.69409
  338.0       0.002959    320.44046   392.63541
  397.0       0.002519    320.40979   410.19003
  440.0       0.002273    320.37909   433.25659
  500.0       0.002000    320.34848   462.20123
  549.0       0.001821    320.31796   496.63184
  549.0       0.001821    320.28726   534.51160
  587.0       0.001704    320.25674   570.81354
  676.0       0.001479    320.22626   597.68811
  687.0       0.001456    320.19580   607.30634
  605.0       0.001653    320.16537   598.25067
  619.0       0.001616    320.13498   576.75018
  546.0       0.001832    320.10452   551.49908
  517.0       0.001934    320.07422   528.28516
  481.0       0.002079    320.04395   509.20670
  510.0       0.001961    320.01373   493.34225
  495.0       0.002020    319.98343   478.24600
  455.0       0.002198    319.95322   461.78854
  454.0       0.002203    319.92300   443.57983
  399.0       0.002506    319.89282   425.09006
  375.0       0.002667    319.86273   407.88126
  394.0       0.002538    319.83264   392.86331
  387.0       0.002584    319.80252   380.35196
  389.0       0.002571    319.77255   370.19794
  388.0       0.002577    319.74261   362.14755
  354.0       0.002825    319.71268   355.83420
  373.0       0.002681    319.68271   350.90601
  348.0       0.002874    319.65286   347.07474
  376.0       0.002660    319.62283   344.08112
  339.0       0.002950    319.59317   341.74899
  289.0       0.003460    319.56345   339.93848
  368.0       0.002717    319.53357   338.55472
  327.0       0.003058    319.50394   337.53778
  360.0       0.002778    319.47421   336.83813
  342.0       0.002924    319.44455   336.41797
  341.0       0.002933    319.41504   336.22894
  349.0       0.002865    319.38544   336.19879
  364.0       0.002747    319.35596   336.21011
  334.0       0.002994    319.32639   336.09906
  308.0       0.003247    319.29688   335.70526
  325.0       0.003077    319.26761   334.96353
  376.0       0.002660    319.23816   333.94354
  313.0       0.003195    319.20886   332.79776
  353.0       0.002833    319.17938   331.65976
  355.0       0.002817    319.15021   330.61841
  348.0       0.002874    319.12100   329.70886
  318.0       0.003145    319.09177   328.93875
  324.0       0.003086    319.06259   328.30374
  352.0       0.002841    319.03354   327.80096
  302.0       0.003311    319.00439   327.39001
  361.0       0.002770    318.97537   327.06671
  334.0       0.002994    318.94638   326.81638
  360.0       0.002778    318.91736   326.62805
  322.0       0.003106    318.88846   326.49258
  304.0       0.003289    318.85959   326.40381
  357.0       0.002801    318.83072   326.35806
  305.0       0.003279    318.80188   326.35394
  300.0       0.003333    318.77310   326.39133
  326.0       0.003067    318.74432   326.47195
  341.0       0.002933    318.71573   326.59842
  335.0       0.002985    318.68704   326.77466
  326.0       0.003067    318.65836   327.00778
  354.0       0.002825    318.62982   327.30597
  316.0       0.003165    318.60126   327.68115
  302.0       0.003311    318.57278   328.14978
  345.0       0.002899    318.54440   328.73596
  333.0       0.003003    318.51590   329.47672
  320.0       0.003125    318.48758   330.42160
  354.0       0.002825    318.45920   331.64719
  324.0       0.003086    318.43085   333.25146
  350.0       0.002857    318.40268   335.36780
  362.0       0.002762    318.37454   338.16162
  325.0       0.003077    318.34631   341.80231
  419.0       0.002387    318.31821   346.47891
  468.0       0.002137    318.29004   352.31540
  474.0       0.002110    318.26208   359.36581
  407.0       0.002457    318.23404   367.49927
  505.0       0.001980    318.20624   376.18634
  480.0       0.002083    318.17819   384.38788
  449.0       0.002227    318.15036   390.45615
  483.0       0.002070    318.12250   392.85318
  500.0       0.002000    318.09470   391.18787
  461.0       0.002169    318.06705   386.67917
  416.0       0.002404    318.03937   381.29620
  446.0       0.002242    318.01169   376.86917
  455.0       0.002198    317.98416   374.64450
  374.0       0.002674    317.95654   375.41498
  399.0       0.002506    317.92899   379.61154
  409.0       0.002445    317.90149   387.31967
  369.0       0.002710    317.87415   398.07382
  394.0       0.002538    317.84674   410.59421
  410.0       0.002439    317.81937   422.27670
  402.0       0.002488    317.79214   429.17554
  414.0       0.002415    317.76486   427.96375
  408.0       0.002451    317.73767   418.62589
  344.0       0.002907    317.71048   404.39453
  360.0       0.002778    317.68338   388.93301
  327.0       0.003058    317.65634   374.66553
  353.0       0.002833    317.62927   362.61227
  330.0       0.003030    317.60233   353.05820
  357.0       0.002801    317.57541   345.81192
  288.0       0.003472    317.54855   340.48901
  316.0       0.003165    317.52173   336.66803
  295.0       0.003390    317.49487   333.92819
  337.0       0.002967    317.46826   331.94858
  306.0       0.003268    317.44156   330.48306
  317.0       0.003155    317.41492   329.36835
  297.0       0.003367    317.38834   328.50409
  380.0       0.002632    317.36166   327.82275
  321.0       0.003115    317.33521   327.28662
  315.0       0.003175    317.30881   326.86890
  343.0       0.002915    317.28232   326.55255
  344.0       0.002907    317.25601   326.32867
  342.0       0.002924    317.22955   326.18930
  331.0       0.003021    317.20340   326.13269
  303.0       0.003300    317.17709   326.15857
  343.0       0.002915    317.15109   326.27136
  311.0       0.003215    317.12485   326.47794
  355.0       0.002817    317.09891   326.79230
  316.0       0.003165    317.07288   327.23441
  343.0       0.002915    317.04691   327.83966
  324.0       0.003086    317.02097   328.66739
  343.0       0.002915    316.99512   329.81082
  366.0       0.002732    316.96930   331.42935
  348.0       0.002874    316.94357   333.75195
  381.0       0.002625    316.91788   337.10696
  360.0       0.002778    316.89218   341.90805
  377.0       0.002653    316.86658   348.57129
  406.0       0.002463    316.84100   357.47400
  407.0       0.002457    316.81552   368.70886
  421.0       0.002375    316.78992   381.93484
  469.0       0.002132    316.76450   395.94968
  467.0       0.002141    316.73932   408.13348
  472.0       0.002119    316.71384   414.87952
  417.0       0.002398    316.68872   413.68149
  488.0       0.002049    316.66351   405.61539
  432.0       0.002315    316.63828   394.25275
  437.0       0.002288    316.61319   382.90234
  412.0       0.002427    316.58813   373.30280
  447.0       0.002237    316.56314   365.93961
  408.0       0.002451    316.53824   360.35608
  391.0       0.002558    316.51331   355.65778
  407.0       0.002457    316.48849   351.27255
  382.0       0.002618    316.46362   347.09799
  388.0       0.002577    316.43890   343.36078
  389.0       0.002571    316.41431   340.17435
  328.0       0.003049    316.38965   337.51395
  376.0       0.002660    316.36505   335.32593
  311.0       0.003215    316.34055   333.56555
  384.0       0.002604    316.31607   332.21536
  324.0       0.003086    316.29172   331.24402
  335.0       0.002985    316.26730   330.61057
  329.0       0.003040    316.24301   330.27631
  310.0       0.003226    316.21872   330.20773
  325.0       0.003077    316.19458   330.38580
  328.0       0.003049    316.17038   330.80527
  315.0       0.003175    316.14627   331.47754
  324.0       0.003086    316.12219   332.42813
  310.0       0.003226    316.09827   333.71393
  331.0       0.003021    316.07440   335.42392
  349.0       0.002865    316.05054   337.71902
  323.0       0.003096    316.02670   340.86841
  341.0       0.002933    316.00284   345.27448
  335.0       0.002985    315.97919   351.55872
  338.0       0.002959    315.95563   360.50403
  362.0       0.002762    315.93195   373.05646
  376.0       0.002660    315.90848   390.15677
  425.0       0.002353    315.88504   412.35181
  427.0       0.002342    315.86145   439.59570
  405.0       0.002469    315.83817   470.30057
  444.0       0.002252    315.81482   500.61774
  531.0       0.001883    315.79147   523.67841
  509.0       0.001965    315.76825   531.84607
  490.0       0.002041    315.74512   522.64044
  505.0       0.001980    315.72205   500.62830
  417.0       0.002398    315.69913   472.74170
  392.0       0.002551    315.67603   444.26669
  373.0       0.002681    315.65317   418.46106
  375.0       0.002667    315.63022   396.76096
  394.0       0.002538    315.60745   379.58017
  355.0       0.002817    315.58472   366.48306
  323.0       0.003096    315.56207   356.72089
  323.0       0.003096    315.53946   349.54352
  341.0       0.002933    315.51685   344.26047
  365.0       0.002740    315.49432   340.39468
  325.0       0.003077    315.47189   337.60617
  341.0       0.002933    315.44943   335.69556
  330.0       0.003030    315.42719   334.56677
  326.0       0.003067    315.40479   334.17221
  337.0       0.002967    315.38257   334.49539
  338.0       0.002959    315.36050   335.50058
  340.0       0.002941    315.33832   337.08884
  362.0       0.002762    315.31631   339.00974
  390.0       0.002564    315.29425   340.77484
  336.0       0.002976    315.27237   341.64603
  355.0       0.002817    315.25046   341.00757
  331.0       0.003021    315.22873   338.87744
  322.0       0.003106    315.20688   335.89029
  337.0       0.002967    315.18518   332.72937
  332.0       0.003012    315.16351   329.83920
  329.0       0.003040    315.14200   327.39639
  288.0       0.003472    315.12045   325.43927
  305.0       0.003279    315.09900   323.93353
  320.0       0.003125    315.07764   322.79736
  313.0       0.003195    315.05630   321.94730
  316.0       0.003165    315.03510   321.30313
  357.0       0.002801    315.01376   320.80106
  349.0       0.002865    314.99268   320.39890
  329.0       0.003040    314.97153   320.06494
  306.0       0.003268    314.95050   319.78146
  330.0       0.003030    314.92957   319.53601
  263.0       0.00380     314.90863   319.32040
  315.0       0.003175    314.88779   319.12964
  268.0       0.00373     314.86700   318.96008
  348.0       0.002874    314.84628   318.80856
  302.0       0.003311    314.82553   318.67297
  278.0       0.00360     314.80493   318.55124
  301.0       0.003322    314.78439   318.44220
  262.0       0.00382     314.76385   318.34430
  332.0       0.003012    314.74350   318.25732
  297.0       0.003367    314.72311   318.17978
  291.0       0.003436    314.70279   318.11136
  310.0       0.003226    314.68259   318.05142
  323.0       0.003096    314.66238   317.99969
  353.0       0.002833    314.64227   317.95612
  329.0       0.003040    314.62222   317.92026
  306.0       0.003268    314.60220   317.89197
  302.0       0.003311    314.58228   317.87158
  308.0       0.003247    314.56244   317.85916
  314.0       0.003185    314.54257   317.85437
  273.0       0.00366     314.52289   317.85825
  339.0       0.002950    314.50323   317.87079
  308.0       0.003247    314.48361   317.90018
  327.0       0.003058    314.46402   317.93188
  324.0       0.003086    314.44452   317.97418
  334.0       0.002994    314.42517   318.02820
  300.0       0.003333    314.40576   318.09512
  341.0       0.002933    314.38654   318.17606
  327.0       0.003058    314.36722   318.27313
  320.0       0.003125    314.34808   318.38779
  311.0       0.003215    314.32898   318.52444
  310.0       0.003226    314.30988   318.68280
  300.0       0.003333    314.29092   318.86792
  309.0       0.003236    314.27194   319.08432
  323.0       0.003096    314.25317   319.34235
  356.0       0.002809    314.23434   319.63837
  301.0       0.003322    314.21567   319.98672
  317.0       0.003155    314.19696   320.40146
  318.0       0.003145    314.17838   320.88995
  302.0       0.003311    314.15982   321.47559
  322.0       0.003106    314.14139   322.18918
  314.0       0.003185    314.12299   323.08536
  295.0       0.003390    314.10455   324.21252
  319.0       0.003135    314.08633   325.68640
  335.0       0.002985    314.06808   327.65128
  298.0       0.003356    314.05002   330.31396
  328.0       0.003049    314.03192   333.94122
  305.0       0.003279    314.01392   338.82230
  308.0       0.003247    313.99594   345.27740
  324.0       0.003086    313.97803   353.52835
  326.0       0.003067    313.96027   363.68875
  370.0       0.002703    313.94244   375.49014
  357.0       0.002801    313.92477   388.02884
  306.0       0.003268    313.90717   399.57562
  352.0       0.002841    313.88959   407.26099
  334.0       0.002994    313.87213   408.50107
  344.0       0.002907    313.85471   402.81268
  335.0       0.002985    313.83725   392.30362
  280.0       0.00357     313.81998   379.88733
  317.0       0.003155    313.80276   367.80630
  306.0       0.003268    313.78558   357.18472
  336.0       0.002976    313.76843   348.41827
  298.0       0.003356    313.75156   341.52875
  320.0       0.003125    313.73444   336.26877
  319.0       0.003135    313.71759   332.33249
  321.0       0.003115    313.70068   329.37424
  328.0       0.003049    313.68396   327.10818
  305.0       0.003279    313.66727   325.34998
  291.0       0.003436    313.65057   323.93597
  325.0       0.003077    313.63409   322.79263
  338.0       0.002959    313.61755   321.85504
  321.0       0.003115    313.60114   321.07727
  322.0       0.003106    313.58478   320.42932
  347.0       0.002882    313.56845   319.88492
  310.0       0.003226    313.55222   319.43744
  317.0       0.003155    313.53607   319.04886
  318.0       0.003145    313.51996   318.71725
  335.0       0.002985    313.50385   318.43381
  319.0       0.003135    313.48788   318.18964
  291.0       0.003436    313.47195   317.97928
  336.0       0.002976    313.45621   317.79733
  306.0       0.003268    313.44037   317.63889
  341.0       0.002933    313.42477   317.50214
  319.0       0.003135    313.40906   317.38364
  306.0       0.003268    313.39355   317.28210
  306.0       0.003268    313.37802   317.19531
  307.0       0.003257    313.36258   317.12192
  332.0       0.003012    313.34723   317.06140
  325.0       0.003077    313.33191   317.01257
  299.0       0.003344    313.31665   316.97507
  325.0       0.003077    313.30145   316.94806
  302.0       0.003311    313.28641   316.93176
  309.0       0.003236    313.27136   316.92572
  317.0       0.003155    313.25641   316.92987
  293.0       0.003413    313.24155   316.94452
  306.0       0.003268    313.22675   316.96973
  302.0       0.003311    313.21204   317.00641
  322.0       0.003106    313.19724   317.05457
  299.0       0.003344    313.18256   317.11557
  313.0       0.003195    313.16815   317.19028
  314.0       0.003185    313.15366   317.27979
  294.0       0.003401    313.13916   317.38620
  334.0       0.002994    313.12485   317.51123
  345.0       0.002899    313.11057   317.65796
  340.0       0.002941    313.09641   317.82904
  340.0       0.002941    313.08218   318.02911
  292.0       0.003425    313.06812   318.26501
  355.0       0.002817    313.05414   318.54361
  328.0       0.003049    313.04025   318.87653
  316.0       0.003165    313.02634   319.27798
  305.0       0.003279    313.01257   319.76883
  327.0       0.003058    312.99878   320.37817
  348.0       0.002874    312.98511   321.13696
  319.0       0.003135    312.97156   322.09161
  340.0       0.002941    312.95795   323.28931
  311.0       0.003215    312.94455   324.78705
  349.0       0.002865    312.93112   326.63391
  353.0       0.002833    312.91779   328.86224
  373.0       0.002681    312.90463   331.48444
  355.0       0.002817    312.89145   334.43530
  383.0       0.002611    312.87833   337.55902
  395.0       0.002532    312.86523   340.56448
  401.0       0.002494    312.85226   343.03424
  364.0       0.002747    312.83929   344.54865
  358.0       0.002793    312.82654   344.82318
  378.0       0.002646    312.81372   343.89944
  350.0       0.002857    312.80106   342.15280
  354.0       0.002825    312.78845   340.10168
  332.0       0.003012    312.77588   338.18982
  341.0       0.002933    312.76337   336.74896
  335.0       0.002985    312.75095   336.01190
  361.0       0.002770    312.73856   336.23199
  331.0       0.003021    312.72629   337.74698
  393.0       0.002545    312.71408   341.04745
  365.0       0.002740    312.70193   346.74893
  370.0       0.002703    312.68991   355.51486
  413.0       0.002421    312.67786   367.82877
  463.0       0.002160    312.66592   383.55893
  518.0       0.001931    312.65405   401.63809
  517.0       0.001934    312.64224   419.19852
  518.0       0.001931    312.63052   431.41229
  542.0       0.001845    312.61887   433.10745
  485.0       0.002062    312.60727   423.31113
  475.0       0.002105    312.59576   406.37674
  389.0       0.002571    312.58432   387.80261
  384.0       0.002604    312.57294   371.03870
  396.0       0.002525    312.56158   357.59732
  392.0       0.002551    312.55029   347.85739
  370.0       0.002703    312.53915   341.47910
  362.0       0.002762    312.52805   337.91324
  334.0       0.002994    312.51706   336.57062
  342.0       0.002924    312.50607   336.97568
  361.0       0.002770    312.49521   338.73141
  349.0       0.002865    312.48438   341.41937
  346.0       0.002890    312.47357   344.40704
  343.0       0.002915    312.46286   346.74884
  370.0       0.002703    312.45227   347.47034
  370.0       0.002703    312.44171   346.40414
  340.0       0.002941    312.43121   344.38025
  349.0       0.002865    312.42090   342.42093
  306.0       0.003268    312.41049   341.16559
  372.0       0.002688    312.40018   340.87933
  369.0       0.002710    312.39001   341.55759
  348.0       0.002874    312.37994   342.99670
  368.0       0.002717    312.36984   344.87497
  355.0       0.002817    312.35986   346.91611
  381.0       0.002625    312.34995   349.17996
  392.0       0.002551    312.34015   352.10556
  373.0       0.002681    312.33029   356.37711
  398.0       0.002513    312.32059   362.66174
  395.0       0.002532    312.31094   371.53467
  440.0       0.002273    312.30142   383.36832
  438.0       0.002283    312.29193   398.17572
  440.0       0.002273    312.28250   415.45853
  498.0       0.002008    312.27307   433.59131
  549.0       0.001821    312.26382   449.78152
  596.0       0.001678    312.25452   460.92282
  573.0       0.001745    312.24536   465.75729
  538.0       0.001859    312.23627   465.94434
  527.0       0.001898    312.22729   464.19324
  572.0       0.001748    312.21832   461.82574
  551.0       0.001815    312.20941   457.75330
  581.0       0.001721    312.20071   449.57629
  560.0       0.001786    312.19193   436.17645
  497.0       0.002012    312.18329   419.22275
  465.0       0.002151    312.17477   401.60870
  412.0       0.002427    312.16617   385.48468
  432.0       0.002315    312.15775   371.93582
  399.0       0.002506    312.14926   361.14407
  366.0       0.002732    312.14102   352.95532
  357.0       0.002801    312.13278   346.97256
  384.0       0.002604    312.12454   342.75729
  330.0       0.003030    312.11655   339.91504
  323.0       0.003096    312.10843   338.10056
  336.0       0.002976    312.10052   337.07684
  349.0       0.002865    312.09253   336.69019
  368.0       0.002717    312.08478   336.87433
  323.0       0.003096    312.07693   337.64151
  346.0       0.002890    312.06931   339.06500
  348.0       0.002874    312.06165   341.29611
  331.0       0.003021    312.05405   344.57346
  342.0       0.002924    312.04663   349.21036
  356.0       0.002809    312.03925   355.58493
  413.0       0.002421    312.03189   364.11652
  410.0       0.002439    312.02460   375.22995
  370.0       0.002703    312.01746   389.31403
  395.0       0.002532    312.01022   406.46591
  432.0       0.002315    312.00314   426.16083
  465.0       0.002151    311.99622   447.13571
  419.0       0.002387    311.98932   467.47614
  451.0       0.002217    311.98236   485.79626
  451.0       0.002217    311.97552   501.52103
  461.0       0.002169    311.96887   513.80579
  432.0       0.002315    311.96219   520.14557
  432.0       0.002315    311.95554   516.38190
  432.0       0.002315    311.94907   500.39996
  426.0       0.002347    311.94263   475.16953
  331.0       0.003021    311.93628   446.66299
  353.0       0.002833    311.92999   419.54025
  355.0       0.002817    311.92380   396.31760
  350.0       0.002857    311.91760   377.69235
  351.0       0.002849    311.91144   363.45239
  362.0       0.002762    311.90549   352.98959
  360.0       0.002778    311.89954   345.45013
  338.0       0.002959    311.89365   340.07126
  333.0       0.003003    311.88776   336.18750
  353.0       0.002833    311.88205   333.32025
  371.0       0.002695    311.87631   331.13348
  309.0       0.003236    311.87076   329.41489
  346.0       0.002890    311.86517   328.03723
  335.0       0.002985    311.85971   326.91302
  303.0       0.003300    311.85434   325.98663
  315.0       0.003175    311.84894   325.22345
  322.0       0.003106    311.84369   324.59451
  320.0       0.003125    311.83850   324.08173
  309.0       0.003236    311.83334   323.66913
  353.0       0.002833    311.82828   323.33392
  298.0       0.003356    311.82324   323.09082
  318.0       0.003145    311.81836   322.92178
  330.0       0.003030    311.81342   322.82309
  333.0       0.003003    311.80878   322.79236
  319.0       0.003135    311.80399   322.82834
  328.0       0.003049    311.79929   322.93188
  320.0       0.003125    311.79474   323.10614
  340.0       0.002941    311.79028   323.35413
  310.0       0.003226    311.78577   323.68195
  335.0       0.002985    311.78140   324.09897
  308.0       0.003247    311.77716   324.61450
  321.0       0.003115    311.77283   325.24432
  321.0       0.003115    311.76868   326.00565
  305.0       0.003279    311.76462   326.92493
  328.0       0.003049    311.76047   328.03909
  310.0       0.003226    311.75650   329.39630
  345.0       0.002899    311.75256   331.09415
  340.0       0.002941    311.74881   333.21259
[truncated: 145,030 more chars]
